# Supplementary material for: Time course metabolome of Roux-en-Y gastric bypass confirms correlation between leptin, body weight and the microbiome
Source: PLoS One. 2018 May 31;13(5):e0198156. doi: 10.1371/journal.pone.0198156 (PMC5979615; doi:10.1371/journal.pone.0198156)
Supplement: S1 Table — Metabolites relative quantification levels. (XLSX) [file pone.0198156.s004.xlsx]

## Sheet: TableS1
MetChemNO_MetaboliteName	Lean_T3_83	Lean_T3_17	Lean_T3_54	Lean_T3_58	Lean_T3_100	Lean_T3_87	Lean_T3_35	OB_T0_24	OB_T0_16	OB_T0_106	OB_T0_165	OB_T0_706	OB_T0_207	OB_T0_205	OB_T0_504	OB_T1_24	OB_T1_16	OB_T1_106	OB_T1_165	OB_T1_706	OB_T1_207	OB_T1_205	OB_T1_504	OB_T2_24	OB_T2_106	OB_T2_165	OB_T2_706	OB_T2_207	OB_T2_205	OB_T2_504	T2DM_T0_1	T2DM_T0_607	T2DM_T0_307	T2DM_T0_101	T2DM_T0_505	T2DM_T0_403	T2DM_T0_404	T2DM_T0_21	T2DM_T0_25	T2DM_T1_1	T2DM_T1_607	T2DM_T1_307	T2DM_T1_101	T2DM_T1_505	T2DM_T1_403	T2DM_T1_404	T2DM_T1_21	T2DM_T1_25	T2DM_T2_1
18100021_Glycerol-3-phosphate,_polar_fraction	1.2069	1.20517	1.13522	1.23778	0.905844	1.67227	0.692484	0.956897	1.0601	0.91856	2.16242	1.31228	1.31961	1.39501	0.991495	0.620283	0.931232	0.805859	0.54493	1.25568	0.964747	0.660482	1.16563	1.21202	1.32065	1.97021	1.57223	1.06468	1.36267	1.37679	0.8	0.870173	0.852882	0.713869	0.818202	1.21043	0.925278	1.29884	0.99832	0.673276	0.916955	0.65266	0.614269	1.202	1.16103	1.14362	1.02948	1.43194	0.948276
18100035_Tryptophan	1.05542	0.970472	1.14544	1.3914	1.48184	1.32747	1.07857	1.29885	1.20455	1.03567	0.984615	1.3183	1.38093	1.1454	1.13207	1.20147	0.944417	0.765284	1.02418	0.870364	1.05239	0.872983	0.775309	0.696241	0.572744	0.826374	0.967823	0.969497	0.852075	0.735577	1.02651	1.50128	1.18536	1.06386	1.08922	1.29001	1.26868	1.33872	0.89035	0.992771	0.848661	0.935157	0.944687	1.1891	0.863908	0.854911	0.822102	0.998832	1.06988
18100043_Arginine	1.01674	1.10226	1.18526	0.773309	2.10401	1.40563	1.67289	1.19183	0.886348	1.04297	0.861314	1.4316	1.40085	0.979147	0.659864	1.19913	0.607186	0.649482	0.892596	0.853668	0.671737	1.22351	0.813309	0.55203	0.791452	0.779979	1.22139	1.37807	1.08241	0.796904	0.812335	0.868769	1.07573	1.11767	0.967334	2.00708	0.892668	0.931164	1.30369	0.73304	0.58361	1.08493	0.800739	1.083	1.00959	0.716837	0.852188	1.33173	0.903965
18100051_beta-Carotene	1.62067	6.41878	0.531984	4.2426	1.52032	0.581962	2.17935	1.0126	1.0377	0.750702	0.4084	0.626082	1.01226	1.16451	0.610059	0.62134	0.495527	0.672333	0.497968	0.426753	0.508471	0.70262	0.438142	0.433307	0.531831	0.230056	0.271585	2.01811	0.421492	0.223265	0.439211	0.667519	1.45315	1.6535	0.692687	1.16782	0.640594	0.431284	0.784646	0.423498	0.488615	1.4264	1.30409	0.54669	0.608055	0.464161	0.436735	0.448345	3.31339
18100058_Cryptoxanthin	2.03042	3.05105	0.916101	3.25437	2.31173	1.09727	1.34257	1.92857	2.13066	0.76442	0.575872	0.880537	1.09369	0.500771	1.08938	1.64527	1.05148	0.448168	0.761654	0.662608	0.763573	0.635752	0.593574	0.765624	0.373281	0.648794	0.305401	0.278008	0.498364	0.4954	0.811378	0.34233	3.61854	1.49771	0.761233	1.30483	0.899662	1.2273	0.71285	0.796835	0.299471	2.72934	1.1517	0.671215	1.06255	0.986704	1.09307	0.289389	1.03829
18100072_gamma-Tocopherol_(minor:_2,3-Dimethyl-5-phytylquinol,_beta-Tocopherol)	0.529716	0.706712	0.1706	0.627306	0.492548	0.857415	0.789775	1.89428	0.64288	0.837344	1.37296	1.47733	0.568271	1.66721	0.78388	1.16333	0.377748	0.557065	1.42046	1.07572	0.568696	1.03635	1.12691	0.990524	0.512838	1.38041	1.09651	0.276882	1.0211	1.15545	0.593425	1.58716	1.75425	0.320496	3.08995	0.902743	0.918871	2.09528	0.621347	0.29311	1.17895	1.1438	0.438668	1.84968	0.719445	0.425625	1.0909	0.631253	0.287154
18100120_Coenzyme_Q10	1.04721	0.654883	0.719826	0.635819	0.976609	1.33428	0.721739	1.38824	1.75218	0.837796	1.40343	1.22157	1.17382	1.41631	0.589898	0.805405	0.743894	0.689346	1.4075	0.896366	0.635753	1.0805	0.542098	0.682218	0.535162	1.32836	0.800706	0.527632	0.977483	0.378737	0.86896	1.35026	2.35401	0.850017	1.55455	1.0365	1.0723	2.49034	0.90512	0.812492	1.31773	1.58784	0.475676	1.423	0.919379	0.961215	1.58452	0.846634	0.552847
18100156_Aspartate	2.51256	1.04715	1.04359	1.72931	1.57552	1.51978	0.922098	0.712943	0.506054	0.617847	0.485741	0.781709	1.27311	1.79625	2.57175	0.676989	0.600906	0.47855	0.715731	0.731804	1.63491	1.18079	1.32827	0.755963	0.885425	0.885005	0.817865	1.06115	1.62206	1.4008	0.750419	0.739775	0.762093	0.940819	0.955416	1.3205	1.75488	1.59829	0.749107	0.61474	0.766506	1.00151	0.970167	0.897193	1.47854	2.741	2.22422	2.33723	0.525963
18100159_Citrulline	1.5814	1.61812	1.08765	0.892322	1.43831	1.32404	0.991598	1.24018	1.13725	1.14093	0.808362	1.23704	1.49468	0.902108	0.752193	0.597054	0.717488	0.696588	0.664111	0.7484	0.632153	0.738835	0.793943	0.539139	0.825616	0.864111	1.17016	1.14918	0.969558	0.580315	1.17608	0.755658	1.56326	0.822981	0.829723	1.92825	1.4161	0.562748	1.19175	0.663123	0.392404	1.56688	0.387021	0.627681	1.20593	0.920923	0.733343	1.15983	1.08306
18100164_Glutamate	0.831746	0.791628	0.63509	0.358952	0.493602	0.415054	1.1163	1.45442	1.45736	0.944567	0.996416	0.951715	0.700539	1.07649	0.701498	1.97368	0.80495	0.608199	1.49104	0.837314	1.61416	1.08028	0.894496	0.581174	1.10318	0.4	0.476472	0.8337	0.821081	0.560977	1.04762	0.891969	1.02507	1.03966	1.72897	1.17719	1.92496	1.87127	1.57062	1.28254	1.01779	1.30857	0.802366	0.927193	1.00891	1.09476	1.36383	1.01612	0.395556
18100217_alpha-Tocopherol	0.809492	0.944418	0.791833	0.774063	0.827376	0.768172	0.737096	0.947074	1.17137	1.00656	0.942528	0.742204	1.11816	0.958111	1.06677	0.973574	0.98218	1.04119	0.808542	0.741656	0.866887	0.842166	0.788872	1.04035	1.09176	0.787775	0.617726	0.707478	0.812135	0.746029	1.08011	0.832304	1.54993	1.69724	0.90756	0.9189	0.956354	1.93948	1.32647	1.21289	0.703877	0.997161	1.4681	0.909005	1.16968	1.18555	1.3385	1.16435	1.04596
18100225_Pantothenic_acid	0.445983	0.831311	0.958318	0.588803	0.469666	0.269741	0.586639	1.27584	0.763376	1.21345	1.10663	0.394378	0.765967	0.673745	0.73195	1.10426	0.719091	0.643622	0.697406	0.470213	0.946425	0.855817	1.01494	2.3234	0.1813	1.30259	0.591243	0.732151	0.946045	1.43452	3.13019	0.444374	0.780508	0.730213	0.443456	0.499971	1.08696	1.29255	0.785784	2.10526	0.508314	1.45825	0.9263	0.996265	1.339	1.05669	0.705103	0.526803	2.38227
18100230_Taurine	1.15094	0.869327	0.877631	0.780978	0.87946	0.731897	1.59165	1.10024	0.990747	0.691989	0.499138	0.683704	1.02419	0.72257	1.3958	0.798413	1.71408	0.688764	1.35345	0.758575	0.931622	0.907788	0.662175	1.25308	1.21575	1	0.939353	1.25265	0.932075	1.23049	1.09434	0.90221	0.662346	1.02811	0.735423	1.04446	1.13914	0.726825	1.31269	2.28302	0.724442	1.73848	0.844046	0.751987	1.31382	0.503221	0.794016	1.07751	1.19811
18100245_Malate	NA	0.768554	0.895204	0.767318	0.936611	NA	NA	1.24867	0.777975	0.814737	NA	NA	1.18016	0.633697	NA	1.13854	1.18295	0.80357	NA	NA	0.693821	0.681334	NA	1.3286	1.20961	NA	NA	1.20866	0.906245	NA	NA	1.12872	1.05506	0.92525	1.50977	NA	NA	0.841408	NA	NA	4.86935	1.12256	0.535686	1.07282	NA	NA	0.428748	NA	NA
18100275_Salicylic_acid	0.079604	0.0460042	8.85022	0.155452	3.79082	0.11236	0.0812734	0.271808	0.0848261	8.19123	0.0726592	0.71161	0.0556438	0.04654	0.0782772	0.0372695	0.0554173	0.0405014	0.225843	0.0752809	0.0410446	0.0579647	0.115356	0.0564332	8.75266	0.111236	0.0543071	0.0814412	0.064152	0.151685	0.0570297	0.0500287	0.032839	0.0540432	0.0496408	0.0558052	0.277154	0.0744575	0.36367	0.101386	0.0295106	0.0466533	0.0564967	0.0466791	0.0347566	0.0640449	0.165274	0.0775281	0.0483168
18100281_Coenzyme_Q9	1.15114	1.06482	1.01881	1.09737	3.33714	4.12218	2.20461	1.76299	0.999757	0.449348	1.5684	1.10221	1.39374	1.70467	1.36725	1.30898	0.344186	0.52373	1.35894	0.632866	0.618766	0.964117	1.48966	0.546862	0.304385	1.10686	0.601325	0.413172	0.591065	0.884341	0.789409	1.26572	2.52019	0.923813	1.74901	1.03662	0.882739	2.5541	1.31805	0.928805	1.02545	0.963514	0.615568	0.517186	0.421573	0.472844	1.04386	0.726575	0.528498
18100295_Glucuronic_acid	0.529862	1.15805	0.778422	0.882227	1.19379	0.760522	0.922805	0.638425	0.958933	0.972283	0.82148	0.929187	0.980189	0.743874	1.13731	0.707655	0.869479	0.814642	0.746009	1.08005	0.603147	0.834984	0.922063	1.30814	1.22195	1.08563	1.3887	1.37562	1.01995	0.982035	1.22511	1.02204	1.22023	0.982574	1.3353	1.39054	0.886731	1.07422	1.00066	0.924962	0.963948	0.992314	0.902027	0.963372	1.7463	0.878699	0.936485	0.939059	0.85758
18100321_Creatinine	0.72332	1.3055	1.15849	1.03768	1.41853	1.16822	1.05338	1.07493	1.16549	1.15777	0.990654	1.06942	1.47185	1.01169	0.85	0.904753	1.21958	1.05621	1.00935	1.02602	1.06694	1.04262	0.738705	0.76756	1.07907	1.13084	0.88612	1.4136	1.1801	0.558929	0.853755	1.21483	0.852949	0.857604	0.876734	1.25676	0.953772	0.937784	0.887514	0.964427	1.08866	0.767654	0.724068	0.768143	0.880803	0.936992	0.940735	0.837084	1.0751
18100325_Creatine	1.19714	0.521991	1.7002	1.85497	1.01747	1.0701	0.605287	1.09028	2.25366	0.773749	1.48212	1.3677	1.75828	1.43722	0.435781	1.61387	0.777044	0.541153	1.64235	1.21426	1.2386	1.04026	0.500332	0.554446	0.538261	0.638054	0.623231	0.736468	1.00665	0.337049	1.09143	1.04815	1.17593	1.02999	1.09454	1.33191	1.36715	1.38891	1.44124	0.582857	0.771695	1.3661	1.45233	2.01245	0.494007	0.51426	0.747865	0.623834	0.611429
18100327_Kynurenic_acid	0.9	1.00505	1.05522	5.7214	0.96181	1.16736	0.475786	0.94361	1.5767	1.33654	0.644351	1.22601	1.6368	1.00408	0.792515	1.25372	0.891984	0.856373	0.464435	1.00624	1.07468	0.774691	0.73675	0.596143	0.531073	0.527197	0.788842	0.759532	0.510058	0.66483	1.215	1.43504	1.07659	0.97224	1.02459	2.2134	1.32494	0.885031	1.15089	0.755	0.800442	1.05943	1.28677	0.948173	0.829998	1.3965	0.646222	0.969956	0.71
18100397_Glycochenodeoxycholic_acid_(minor:_Glycodeoxycholic_acid)	0.112066	2.49546	0.285633	0.245433	0.743087	0.383485	0.34917	1.19631	0.193678	0.249789	0.263121	1.26655	0.556278	0.590987	0.217536	0.567751	0.284531	1.11128	0.790763	1.13915	2.04332	1.37141	0.5246	1.20773	0.750712	0.537439	3.48466	2.9707	3.80542	0.588186	0.742893	0.484517	1.0099	0.244377	0.0265537	2.07739	2.69709	1.02839	NA	0.325963	1.31764	1.10402	0.108308	0.14548	2.40609	1.99898	0.702855	NA	1.95831
18100407_Uridine	1.14403	1.32939	1.07344	0.613913	0.556673	0.645205	0.785284	1.20101	1.8786	0.826841	1.15753	1.29177	1.73966	1.02641	0.91402	0.939538	1.33365	0.633396	1.05479	1.05485	0.967861	0.830777	0.578067	0.641991	0.667355	0.579452	0.676391	0.896556	0.648242	0.463429	1.40741	1.11476	1.14071	1.19971	1.04036	1.30858	0.655817	0.877545	1.20916	1.09465	1.01224	1.20434	1.01277	1.07376	0.511322	0.641828	0.555826	0.924502	0.805761
18100410_O-Phosphoethanolamine	1.17057	0.736784	1.00942	1.00038	1.26452	NA	1.50655	1.15555	0.919505	0.460587	NA	0.652838	0.619236	0.631193	1.24454	1.12247	1.30768	0.610829	NA	1.83406	0.575017	1.19504	0.49345	0.923203	0.739589	NA	1.38646	1.0202	0.916914	0.742358	0.546875	0.33654	0.663781	0.348603	0.846922	0.677948	1.23362	0.834338	1.11354	2.8776	0.858045	3.53339	0.271021	0.825411	0.94869	0.372271	0.32449	0.574236	1.09505
18100416_Taurochenodeoxycholic_acid_(minor:_Taurodeoxycholic_acid)	0.24689	0.979081	0.553094	1.77687	1.5752	0.721414	0.107538	1.5063	0.238054	0.114917	0.259875	0.880447	0.311906	0.978287	0.311558	1.50614	0.0590191	0.648957	1.31393	0.516167	1.20499	0.536112	0.224321	4.09968	0.41116	1.6736	1.85031	3.73771	1.15046	0.558708	2.50718	0.259881	1.03078	NA	0.16445	4.08733	1.33715	1.01216	0.0206533	1.04306	2.91906	2.4118	0.211575	0.156898	3.01526	1.09914	0.298756	0.161845	3.7512
28100002_Glycerol,_lipid_fraction	0.901341	0.950974	0.634924	0.567147	0.657646	0.38569	0.490416	0.75767	1.87282	0.866491	1.05734	0.755819	0.54615	1.14109	0.54252	0.7526	1.08321	0.804102	0.934325	1.23514	0.633097	0.838597	0.410705	0.543878	0.806889	0.961225	0.692201	0.357197	0.666215	0.413883	0.825951	1.21043	2.51091	1.59056	2.38754	0.732069	1.12484	2.57361	0.947034	0.894895	0.918992	0.908316	1.41843	1.54636	0.765298	1.33983	1.10727	1.05205	0.818187
28100003_Palmitic_acid_(C16:0)	0.849588	0.926979	0.791041	0.734588	0.770147	0.579355	0.516327	0.955903	1.54965	0.910144	1.16567	0.903881	0.632066	1.3829	0.561527	1.01874	1.13417	0.761786	1.1584	1.21047	0.688	1.03138	0.5733	0.736514	0.802485	1.11674	0.810902	0.485932	0.91948	0.563552	0.815676	1.14014	1.8497	1.46486	2.02485	0.774971	0.985262	2.97329	0.856437	0.905426	0.948103	1.04932	1.62263	1.38142	0.81792	1.10351	1.20418	0.951888	0.854278
28100004_Linoleic_acid_(C18:cis[9,12]2)	0.919217	1.14866	0.695325	0.88222	1.31644	1.0414	0.974544	1.24693	1.4559	1.04694	0.849054	1.15496	0.901239	1.26838	0.565213	1.09053	0.930116	0.694761	0.936317	1.13798	0.710481	0.788024	0.495032	0.697057	0.699893	0.885949	0.864245	0.485638	0.725675	0.421778	0.719348	1.19284	2.53985	1.30863	1.92155	0.823265	1.26257	2.3272	0.834281	0.669995	0.862621	1.35011	1.39192	1.41605	0.622155	1.02572	1.06155	1.08503	0.872075
28100006_Oleic_acid_(C18:cis[9]1)	0.876003	0.943372	0.739979	0.671151	0.629633	0.374673	0.565891	0.757925	1.76027	0.917477	0.891185	0.863786	0.678613	1.04505	0.638363	0.792751	1.20809	0.88082	0.829789	1.24451	0.618981	0.915082	0.590565	0.69743	0.92964	0.891436	0.881328	0.476122	0.804333	0.544673	0.898971	1.04952	2.01434	1.74257	2.01222	0.867624	0.791835	2.57316	1.0037	1.04226	0.86739	1.09861	1.57088	1.37582	0.84804	1.34994	1.26848	1.19136	0.857395
28100007_Stearic_acid_(C18:0)	0.941671	1.16347	0.823772	0.777042	0.891285	0.778269	0.775417	1.17588	1.59386	1.07294	1.00035	1.12407	0.95704	1.3249	0.599629	0.91909	1.05252	0.954221	1.03322	0.961511	0.694427	0.84137	0.580756	0.639913	0.921397	0.817892	0.811	0.542954	0.806414	0.558424	0.99092	1.24758	1.86057	1.47027	1.54042	1.14968	1.37645	2.48602	0.933732	0.899455	0.865068	1.13941	1.23815	1.23827	0.812978	0.953772	1.13428	0.92228	0.880489
28100011_Arachidonic_acid_(C20:cis[5,8,11,14]4)	0.845456	0.695573	1.08821	0.614424	0.599428	0.727377	0.435325	0.838658	1.28212	0.894512	1.14112	1.05927	0.616927	1.44375	0.727573	1.2226	0.96473	0.706777	1.59411	1.08917	0.669272	1.42917	0.962835	1.12474	0.92212	1.60369	0.853594	0.571837	1.26317	0.936181	0.73396	0.936503	0.772387	1.25383	1.39726	0.888763	0.888397	1.13584	0.876108	0.800468	1.04859	0.940491	1.55808	1.42633	1.08334	1.02955	1.28166	0.916527	0.916533
28100012_Eicosapentaenoic_acid_(C20:cis[5,8,11,14,17]5)	1.50399	3.64218	0.552473	0.370709	0.504588	0.479772	1.09373	1.53827	1.59588	1.65375	1.60653	1.63555	0.921948	2.19852	0.360383	0.874582	0.769429	0.819808	0.698835	0.642449	0.368946	0.643624	0.340685	0.454199	0.680873	0.326096	0.292437	0.197997	0.453322	0.61507	3.40682	2.16434	0.660695	4.36553	1.40391	1.20475	1.14594	1.83366	0.73871	0.86763	1.02873	0.530936	3.05104	0.711577	0.701242	0.340509	0.440442	0.42872	0.80285
28100015_Docosahexaenoic_acid_(C22:cis[4,7,10,13,16,19]6)	0.703496	0.80449	0.714776	0.80469	1.00422	0.535371	0.63335	0.815108	1.70081	0.595842	1.29039	0.79776	0.606513	1.04746	0.716147	1.17193	1.41479	0.54266	1.53621	1.06262	0.720636	0.945862	0.748506	0.789801	0.596666	1.1603	0.680801	0.390764	0.948396	0.972944	1.33164	0.722236	1.35145	2.7313	0.882732	1.1501	0.806777	1.16988	0.827533	1.36828	0.765546	1.36819	2.9369	1.04708	1.48373	1.01078	1.04936	0.925999	1.18948
28100019_Cholesterol	1.15764	1.07168	0.87887	0.788305	1.16096	0.950738	0.840458	1.15337	1.32305	1.04345	0.997857	1.08811	0.863932	1.27705	0.691448	1.28679	1.03345	0.822619	1.0506	1.00617	0.760833	1.07838	0.744259	1.00364	0.914409	1.06198	0.90142	0.716939	0.973255	0.661934	0.882596	1.04503	1.30064	1.16647	1.1967	0.931654	1.06218	1.33521	0.875341	0.884707	0.907285	1.22162	1.23895	1.28951	0.825626	0.897349	1.16351	1.10279	1.02398
28100026_Palmitoleic_acid_(C16:cis[9]1)	1.11471	0.862214	0.718796	0.718926	0.542546	0.435291	0.48725	1.30188	2.69659	1.01451	1.97128	1.4501	0.593628	1.99305	0.544362	0.940667	1.33882	0.738415	1.04011	1.15078	0.382939	0.97107	0.56616	0.622251	0.503709	0.892195	0.822165	0.257392	0.863322	0.4687	0.768244	1.71971	1.47089	1.4607	1.87968	1.2145	0.860854	4.57118	0.996762	0.728613	1.01695	0.523857	0.988688	0.895862	0.711499	0.942465	1.1643	0.935621	0.620861
28100041_2-Hydroxypalmitic_acid_(C16:0)	2.1941	1.22686	0.787478	0.821665	0.887789	0.936524	0.911412	1.03442	1.30237	1.05944	0.861143	1.03867	0.688523	1.01971	0.782745	1.2135	0.98132	0.947372	1.13919	1.39667	0.846177	1.10116	0.866447	0.645509	0.850556	0.724635	0.87895	0.713705	0.906575	0.913062	0.922034	1.17754	1.58507	1.15698	0.941195	1.01909	0.935723	1.62539	0.794525	1.28609	1.06967	1.59816	1.52094	1.71963	1.01497	0.817531	1.04738	1.07689	0.940555
28100044_Glycerol_phosphate,_lipid_fraction	0.912056	1.24006	1.0568	1.1249	1.2784	0.955225	0.662487	1.44157	1.60771	1.13565	1.2381	1.18447	0.851816	1.63537	0.469436	0.805704	1.04285	0.87294	1.44918	1.01091	0.659907	0.881099	0.501118	0.765992	0.715536	1.0549	0.733272	0.470247	0.967732	0.506089	0.764587	1.28348	1.69977	1.36731	1.56915	0.970849	1.09101	2.47574	0.823695	0.927432	0.998074	1.2205	1.49673	1.26904	0.801276	0.82192	1.13925	0.848127	1.04302
28100045_Galactose,_lipid_fraction	1.24698	1.0161	1.0639	1.17025	1.4149	1.19665	0.985446	1.08682	1.21919	1.00478	1.20313	0.932805	0.872931	1.17145	0.755801	0.901621	1.07969	0.836883	1.1776	1.445	0.769692	1.00594	0.808353	1.0713	1.11239	1.03923	1.02522	0.918919	1.14662	0.899782	0.664073	1.21001	1.55722	1.06776	1.23269	1.03029	0.870587	1.40772	0.803836	0.774214	0.871172	1.27408	1.0567	1.07961	0.982521	0.95371	1.17985	1.0657	1.01619
28100052_Lignoceric_acid_(C24:0)	1.17101	2.42325	1.5914	0.875152	1.36388	1.21441	1.05093	1.48799	1.64238	1.47871	1.10973	1.23029	1.03523	1.27918	0.527993	1.06836	1.10942	0.832286	1.08326	0.822853	0.572112	0.783031	0.402968	0.496175	0.815218	0.531034	0.60704	0.522697	0.708292	0.329853	0.747012	1.33775	2.32961	1.84192	1.05986	0.927608	1.37954	1.36938	0.842348	0.65072	0.979574	1.77997	1.09163	0.911214	0.426268	0.808143	0.88553	1.61279	1.12117
28100053_Campesterol	1.03166	1.35889	1.30698	1.19185	2.96777	2.20208	1.16693	1.52055	0.819293	0.907321	0.400893	1.14374	1.30362	1.43518	0.866185	1.38005	0.804918	0.614029	0.718104	0.725758	0.618102	0.529118	0.783067	0.431922	0.634928	0.238022	0.564233	NA	0.229617	0.557093	1.54396	0.876826	2.48971	1.09006	2.00541	0.396476	1.54852	7.71789	0.646811	0.931572	0.618968	1.99355	0.655052	1.54249	NA	0.453295	3.07604	0.352048	0.580972
28100056_Hexadecanol	1.33284	1.06353	0.988578	1.48689	1.20708	1.20685	0.632199	1.33188	1.36138	1.02711	0.833436	0.891431	0.907212	1.28947	0.838173	1.22442	0.934921	0.703841	0.896478	1.41881	0.957427	1.06809	0.804144	1.02847	0.943497	2.90999	1.98292	0.961431	1.13518	0.759626	1.10116	1.04476	1.29456	0.870695	1.14814	0.868105	1.09564	1.53758	1.44472	0.891128	0.89252	1.12875	1.19997	1.17011	0.941912	0.794624	1.17043	0.766514	1.03516
28100063_Dodecanol	1.18477	1.6	1.10496	1.06096	1.08961	0.877614	0.852221	1.15823	1.33387	1.08004	0.830172	1.0206	0.775183	0.909239	0.904306	1.07181	1.04679	0.961242	1.07865	1.1372	1.02613	0.942652	0.878606	1.0856	0.901595	1.1405	0.858986	0.920219	0.809604	0.858948	0.947267	0.889636	1.40944	1.3122	1.4658	0.94488	1.0234	1.33508	1.12582	1.00144	0.799041	1.3075	1.32248	1.4065	0.951572	1.09516	0.936877	1.06917	0.935584
28100068_Heptadecanoic_acid_(C17:0)	1.25887	1.60386	0.999506	0.929652	0.932303	0.827889	0.792087	0.950356	1.50612	1.02266	0.879036	1.14015	0.985405	1.03613	0.714193	0.883133	0.84982	0.844278	1.00422	1.10064	0.746439	0.850656	0.629024	0.671592	0.903612	0.929795	0.909752	0.75242	0.772399	0.607404	1.07328	1.26515	2.0107	1.3835	1.76481	1.14504	1.21784	2.03934	1.0659	0.984343	0.836988	1.1782	1.16005	1.296	0.97234	1.05485	0.950566	1.02617	1.22402
28100069_Eicosanoic_acid_(C20:0)	1.01749	1.16429	1.22136	0.907771	1.0292	0.823909	0.815939	1.10197	1.41864	1.02856	0.871473	0.965956	0.679343	1.09613	0.665271	1.1309	1.06975	0.918555	1.17992	0.878795	0.487776	1.07978	0.646202	1.04891	1.16566	1.11516	0.793094	0.520755	1.12156	0.562026	1.00818	0.978286	1.41199	1.35653	1.33338	1.00154	0.966204	1.50769	1.04133	0.991678	0.863527	1.52719	1.44909	1.23699	0.860368	0.917895	1.15916	0.967132	0.915964
28100072_Tricosanoic_acid_(C23:0)	0.994058	2.20079	1.32658	0.883131	1.23567	1.42352	0.99943	1.52981	2.00607	1.14145	1.53707	1.4799	1.0776	1.40557	0.548601	1.11929	1.06262	0.748118	1.55998	1.09103	0.654939	0.831227	0.454786	0.378488	0.640084	0.577001	0.563629	0.543784	0.574527	0.352734	1.04219	1.45872	2.07541	1.61934	1.37756	1.05207	1.36199	1.74914	1.18021	0.735178	1.00326	1.86987	1.24743	1.12882	0.426758	0.724262	0.844793	0.957776	0.812152
28100073_Pentadecanol	2.40505	2.42464	1.20477	1.23778	1.16297	1.3039	0.965793	1.95051	1.66191	1.19479	1.73232	1.34847	0.760983	2.04302	0.538592	0.569824	0.743348	0.742741	0.700576	0.801458	0.407857	0.572615	0.49185	0.494209	0.672892	0.593406	0.776412	0.562559	0.513641	0.520932	1.04293	1.36249	2.48495	1.12902	2.48966	1.19637	1.87549	4.95699	1.07619	0.764168	0.699674	0.612918	0.626604	0.70159	0.53994	0.822348	0.762532	0.915951	0.886652
28100086_Phosphate,_lipid_fraction	1.16808	1.31826	1.1119	1.14628	0.982455	1.02674	0.838297	1.35752	1.51502	1.0728	1.20479	1.04318	0.804443	1.16272	0.732302	1.21577	1.10502	0.831057	1.23334	0.903531	0.684063	0.881478	0.736426	0.91206	0.874686	1.1342	1.11747	0.836244	0.897077	0.739305	0.935675	1.21913	1.58367	1.20038	1.22783	1.14359	0.990486	1.55618	1.12126	0.990959	0.951237	1.15226	1.21182	1.26784	1.00506	0.973452	1.05154	0.986592	0.896995
28100095_Lauric_acid_(C12:0)	1.60013	3.36391	0.98075	0.610298	0.76487	1.29367	0.696806	2.44049	1.65613	1.17122	1.0653	1.00621	0.549831	1.5021	0.318059	0.589102	0.542959	0.65375	0.523685	1.34324	0.322998	0.61486	0.39505	0.632247	1.10803	0.514931	0.356832	0.289082	0.457629	0.468571	0.489471	1.20843	2.97168	1.1285	2.09566	0.689898	3.06281	8.35967	0.447392	0.761585	0.837477	0.758652	1.07794	0.938273	0.516969	0.736739	0.847725	0.518711	0.742769
28100099_Unknown_lipid_(28100099)	1.08847	1.46506	1.18223	1.30369	0.990238	0.923489	0.881537	1.50622	1.73668	0.899571	1.17355	1.08965	0.83767	1.27326	0.644924	0.88349	1.15534	0.922722	1.33237	1.0041	0.534431	0.854431	0.67572	0.816278	0.588136	1.03352	0.805068	0.614681	0.856269	0.642239	0.897501	1.116	1.77597	1.40833	1.60437	1.03807	1.15743	2.14387	0.866146	1.05548	1.00973	1.3376	1.46148	0.937089	0.836579	0.873357	1.04968	0.91948	1.06611
28100105_Myristic_acid_(C14:0)	2.30019	2.8203	1.09787	1.14758	0.96618	1.18363	0.808206	1.73683	1.82163	1.18561	1.67784	1.34576	0.636799	2.23088	0.338948	0.525597	0.660455	0.570123	0.56685	0.744419	0.369718	0.469823	0.34065	0.333828	0.544912	0.477901	0.627981	0.285579	0.482671	0.333621	0.934343	1.47591	2.85839	1.08579	2.9096	1.02472	1.77361	6.10804	0.911156	0.75161	0.600733	0.57553	0.619971	0.587706	0.451057	0.776439	0.554547	0.870362	0.90194
28100122_Glucose,_lipid_fraction	0.87235	0.593493	0.632552	0.73195	1.28239	0.701537	0.70105	0.629769	0.927852	0.972428	0.918015	0.674178	0.91682	0.905057	0.469192	0.607576	1.01973	0.828862	1.13106	2.12192	0.717077	1.05249	0.966514	0.703928	0.715509	1.14271	0.976208	0.863282	1.23981	0.780539	1.18829	2.38355	1.50612	0.989643	1.11992	0.741481	0.963655	1.08254	0.925427	0.665896	0.67111	0.965886	1.24357	1.54398	0.802804	0.726719	1.0928	1.24779	1.00735
28100148_myo-Inositol-2-phosphate,_lipid_fraction_(myo-Inositolphospholipids)	0.837458	1.2995	1.51995	1.96903	1.62047	1.1656	0.631527	1.37823	1.6747	1.15195	1.63225	1.24806	0.890069	1.86991	0.457854	0.697651	1.33434	0.971691	1.35275	1.36853	0.815462	0.599778	0.50417	0.882754	0.728935	1.11633	0.925358	0.363183	0.95024	0.545228	0.591491	1.12511	2.72988	0.990431	1.95903	1.11745	0.854393	2.26988	0.806461	0.769893	0.746242	1.94452	1.00646	1.26695	0.535545	0.883893	1.11299	0.893794	0.988137
28100152_Behenic_acid_(C22:0)	1.07065	1.5643	1.35722	0.667757	1.1464	1.13284	1.05175	1.41885	1.43864	1.37462	1.11254	1.17332	0.940799	1.29311	0.627496	1.12865	0.945566	0.795636	1.1776	0.83908	0.60168	0.780272	0.436178	0.559706	0.919861	0.693491	0.648112	0.499797	0.836182	0.396113	0.871912	1.29299	2.01435	1.61421	1.2813	0.978744	1.36653	1.47715	0.941217	0.716556	0.877815	1.624	1.22714	1.1063	0.482837	0.77648	1.03971	1.53743	1.06903
28100158_Phytosphingosine	1.33092	1.69815	1.1676	0.96871	1.44443	1.20825	0.882066	0.885522	1.41796	1.13018	0.681458	1.00907	0.820517	1.23042	0.618715	0.859001	0.873281	0.729579	0.818018	0.921016	0.515882	1.10254	0.708962	1.07024	1.39379	1.01302	0.871988	0.7729	1.32401	0.851752	0.966	0.998939	1.38243	1.03104	1.02191	0.851563	1.00354	1.3323	0.901236	0.898226	0.786122	1.21283	1.01206	0.969592	0.859298	0.918279	1.02604	1.53427	1.51238
28100159_Nervonic_acid_(C24:cis[15]1)	0.749232	1.23132	0.876142	0.978109	0.803476	0.654506	0.529578	0.772475	1.30808	0.995924	0.745942	0.694917	0.765428	0.955845	0.714832	1.38769	1.1489	0.887375	1.32958	1.16379	0.729614	1.40185	0.97938	1.62129	1.43309	1.48328	1.24304	0.873852	1.60423	1.05029	0.621555	0.918282	0.715887	0.797867	0.969068	0.815276	0.582081	0.924639	0.772469	0.931971	0.87429	1.27372	1.20682	1.45931	1.14783	1.06799	1.42994	0.947569	0.920801
28100428_Urea	0.900334	1.28466	1.38363	1.61721	1.15272	1.50705	0.678433	0.791055	2.18556	1.35389	1.0126	0.950064	1.6109	0.841086	1.01242	1.38857	1.03593	0.82451	0.719874	1.6355	1.28985	0.738188	1.22864	0.780023	0.852941	0.444596	0.904141	1.17931	0.742979	0.714157	1.03318	1.30099	1.28787	0.866494	1.12875	1.51357	0.984262	1.03759	0.833863	0.599519	1.09479	1.11503	0.884735	1.40185	0.682745	0.847942	0.601753	0.842819	0.703189
28100470_Unknown_lipid_(28100470)	2.37038	2.70898	1.6387	1.63938	1.5578	1.54057	1.09246	1.11003	1.81069	1.16792	1.69936	1.24194	0.979121	1.47175	0.596344	0.756836	0.812773	0.732774	0.92349	0.820161	0.515067	0.673941	0.572733	0.678543	0.852001	0.98826	0.917835	0.756074	0.796816	0.489183	1.44327	1.39388	1.74338	1.21738	1.39619	1.0096	0.971976	2.25145	1.1224	0.878816	0.796944	0.593288	0.87484	0.773747	0.699123	0.837868	0.695848	1.34972	1.43933
28100477_gamma-Linolenic_acid_(C18:cis[6,9,12]3)	1.75901	1.61774	0.912284	0.320043	0.51382	0.907032	0.835384	2.74277	1.95271	2.26816	2.71019	1.97029	1.22517	2.39182	0.419514	0.877011	0.509528	0.5454	0.881945	0.604677	0.440093	0.626734	0.191725	0.273122	0.761395	0.423013	0.61656	0.321462	0.521452	0.159015	1.22795	3.20343	1.46995	1.53192	1.96894	1.7375	1.66539	3.92138	1.23977	0.450786	0.892394	0.502204	0.859081	0.645186	0.284582	0.525875	0.442739	0.842687	0.665609
28100482_dihomo-gamma-Linolenic_acid_(C20:cis[8,11,14]3)	1.19129	1.14235	1.17547	1.15027	1.18342	0.719876	0.687583	1.51545	2.31492	0.886709	2.15844	1.17082	1.2134	1.80999	0.451428	1.14296	0.887021	0.709771	1.74158	0.604908	0.571089	0.799355	0.249481	0.491609	0.505924	0.933474	0.457159	0.387089	0.645825	0.275651	0.514361	1.95564	1.99573	1.28421	1.25446	1.14383	1.02615	3.46038	1.16649	0.599204	1.02046	1.18421	1.00059	0.962502	0.472041	0.589783	1.19875	1.10541	0.661626
28100489_3-O-Methylsphingosine_[see_I]_(minor:_Sphingolipids,_erythro-Sphingosine,_threo-Sphingosine)	0.932625	1.09143	0.736884	0.660821	0.933835	0.743058	0.601213	0.868272	1.17584	1.06642	0.846972	0.833806	0.686943	1.14152	0.489014	1.38593	1.04696	0.923295	1.61246	1.32738	0.659791	1.42404	0.718752	1.42411	1.34436	1.32563	0.57631	0.551467	1.41834	0.788147	0.639402	0.984049	1.04982	1.03366	0.945571	0.712966	0.776652	1.03575	0.715383	0.808556	0.968541	1.57601	1.60496	1.41337	0.939565	0.851024	1.39017	1.08546	0.859561
28100491_threo-Sphingosine_(minor:_Sphingolipids)	1.01649	1.12496	0.908111	0.767601	0.970549	0.75515	0.772303	0.932512	1.25614	1.03565	0.838234	0.940883	0.756602	1.13792	0.560399	1.16947	1.09863	0.869542	1.32233	1.17105	0.663224	1.31719	0.74901	1.24724	1.23624	1.11343	0.755003	0.671336	1.38864	0.786329	0.727042	0.938317	1.28195	1.07418	1.0469	0.697417	0.78679	1.15945	0.801576	0.907674	0.874236	1.39192	1.38598	1.26516	0.879334	0.91324	1.31536	1.19747	0.969736
28100494_5-O-Methylsphingosine_[see_I]_(minor:_Sphingolipids,_erythro-Sphingosine,_threo-Sphingosine)	0.984549	1.10458	0.699374	0.644712	0.929022	0.687031	0.600378	0.814099	1.1014	1.08521	0.755258	0.825685	0.705007	1.04175	0.506834	1.33612	0.96076	0.923955	1.58561	1.28192	0.630688	1.36533	0.669081	1.35164	1.32543	1.25346	0.669276	0.554153	1.32447	0.771513	0.583514	0.974723	1.02287	0.979372	0.882367	0.71103	0.732076	1.10963	0.689904	0.782135	1.06353	1.49159	1.54041	1.38977	0.884712	0.864948	1.33739	1.10849	0.855157
28100495_erythro-Sphingosine_(minor:_Sphingolipids)	0.941041	1.14749	0.77524	0.682151	0.943562	0.757478	0.656725	0.883263	1.17015	1.08132	0.860264	0.849399	0.739633	1.08544	0.575116	1.32674	1.05266	0.933405	1.48968	1.18009	0.701465	1.32225	0.765504	1.30112	1.25453	1.2574	0.698433	0.642607	1.31236	0.795366	0.665325	0.955376	1.09497	1.05397	0.91764	0.742363	0.76985	1.01895	0.744423	0.853869	1.00372	1.44841	1.51984	1.3599	0.916735	0.888647	1.29339	1.05411	0.875976
28100519_conjugated_Linoleic_acid_(C18:trans[9,11]2)	1.39053	0.989593	0.989752	0.694108	0.778329	0.592081	0.67919	1.32004	1.81873	1.09585	1.31257	1.55206	0.699138	1.25303	0.640375	1.21243	0.903632	0.804452	0.961053	1.50858	0.584433	0.651659	0.610233	0.777329	0.73036	0.745994	1.019	0.373523	0.679652	0.498135	0.866883	1.60993	1.7603	1.11245	1.7051	0.993878	1.12464	2.83892	0.934164	0.722597	0.853075	0.800617	1.00589	1.02456	0.679428	1.14662	0.846733	1.10277	0.842511
28100522_Cholestenol_No_02_[see_II]	1.16331	1.20872	0.820855	0.711431	1.10863	1.0195	0.869675	1.25091	1.51543	1.03248	1.03498	1.18831	0.721633	1.3539	0.656843	1.41348	1.11807	0.6748	1.12038	1.06745	0.652819	1.10447	0.72619	1.03282	0.868524	0.948362	0.88094	0.557546	0.975379	0.649468	0.761462	1.02325	1.55167	1.17119	1.41058	0.993187	1.25426	1.62008	0.840694	0.830996	0.78168	1.34239	1.4727	1.45591	0.827661	0.978065	1.20845	1.16974	1.05526
28100670_Unknown_lipid_(28100670)	0.856575	0.642991	0.959759	0.867046	0.937261	1.1317	1.00025	0.64	1.0289	0.840048	1.01552	0.844193	1.2338	1.0858	1.10353	1.11872	0.843421	0.715925	1.0157	0.928022	0.984069	0.927119	0.983869	0.875797	1.01942	0.886998	0.875186	0.919916	1.00531	0.92443	1.233	1.02632	0.988025	0.982934	1.03857	1.05566	0.822512	0.774	0.97917	1.1942	0.850337	0.940659	0.787643	1.06083	1.04948	1.12829	0.8617	0.953026	1.02129
28100830_Elaidic_acid_(C18:trans[9]1)	0.967721	0.656518	0.869654	0.799825	0.60528	0.605304	0.64492	0.957573	1.53201	0.866538	1.04257	1.08994	0.747649	0.965227	0.78674	1.08075	1.02546	0.863031	1.05629	1.32081	0.737289	0.967877	0.752941	1.00516	0.804054	1.02514	1.14594	0.586673	0.78336	0.779762	0.925439	1.09282	1.37976	1.32887	1.45508	1.08147	1.39912	2.01373	0.788603	0.801091	1.02888	0.979179	1.26856	1.06268	1.06335	1.30456	1.14271	1.06163	1.05488
28101194_myo-Inositol,_lipid_fraction	1.18354	1.27356	1.11035	1.49145	1.69659	1.30631	0.84664	1.19606	1.5934	0.950195	1.5737	0.999921	0.881895	1.29861	0.783992	0.782938	1.23515	0.817552	1.24945	1.11578	0.798035	0.686845	0.633944	0.74886	0.84212	1.1104	0.910956	0.713827	0.809371	0.752213	0.644839	1.10713	1.98449	1.04849	1.43672	1.06426	0.951552	1.7961	0.778725	0.776025	0.756388	1.26003	0.974053	0.973502	0.839093	0.935869	1.02607	0.888645	0.768041
28101289_erythro-Dihydrosphingosine	0.697665	0.520096	0.376702	0.630804	0.516526	0.428926	0.295003	0.736745	0.724858	0.774371	0.529809	0.584184	0.346995	0.839109	0.484957	1.48067	0.727443	0.471006	1.72788	1.71245	0.441639	1.96238	1.01143	2.05267	0.867103	2.20903	0.487178	0.269033	1.49445	0.919281	0.684496	1.43881	0.639824	0.579078	0.975791	0.785776	0.624518	1.54125	0.709241	0.786118	2.06907	1.83112	1.72039	2.01791	1.60261	0.859676	2.92516	0.81047	0.426707
28101321_erythro-C16-Sphingosine	0.791643	1.86566	2.04055	1.0067	1.1692	0.866121	0.708794	1.28476	2.67281	1.07378	1.13314	1.03467	1.08635	1.23285	0.610686	1.03286	1.29234	0.705371	1.27788	0.766227	0.661359	0.807413	0.560024	0.595002	0.668276	0.705452	0.194706	0.644825	0.744958	0.445733	1.26949	1.14661	1.76509	1.52241	1.82721	1.14771	1.19586	1.77679	1.28258	0.885886	0.768744	1.55112	1.2157	1.26419	0.626015	0.701631	1.0904	1.14609	0.990794
28101326_Caffeine	0.243551	1.79053	2.09008	0.87569	4.58267	0.57815	4.73032	2.98368	0.724915	2.9214	2.21628	0.993066	1.36421	1.06783	0.139445	NA	NA	0.135478	0.12943	NA	0.517324	0.106148	0.179507	NA	2.58715	0.359186	NA	0.376977	0.269633	NA	2.25504	1.9175	0.598071	8.24201	0.713397	2.0655	0.533289	6.55715	0.182709	0.173109	0.164153	0.152072	0.0957077	NA	1.90543	0.204552	0.181555	NA	0.866648
28101329_Unknown_lipid_(28101329)	1.12723	1.05445	0.690731	1.06089	0.7011	0.665628	0.4653	1.53297	2.19266	0.967816	1.11213	0.853273	0.626434	1.61405	0.308102	0.460924	1.32045	0.5243	1.28274	0.701682	0.345236	1.02106	0.33481	0.915086	1.20305	1.13333	1.06573	0.355164	1.27924	0.441337	1.37211	0.717212	1.81098	1.13648	2.43871	0.830283	1.41907	1.74524	0.78763	0.601073	0.521329	1.25155	1.37401	0.970387	0.629322	0.94556	1.13719	0.809819	1.10214
28101485_Unknown_lipid_(28101485)	0.986065	1.66949	1.31207	0.891314	1.05267	0.892753	0.739014	0.922751	1.68206	1.05743	0.900544	0.916842	0.994948	1.02923	0.683235	1.07081	1.077	0.800368	1.31017	1.10115	0.783347	0.996127	0.780996	0.98147	1.03043	1.05316	0.472351	0.760264	1.10567	0.725925	0.879041	1.09403	1.33507	1.15218	1.29793	0.977976	0.920131	1.06074	1.03048	0.877511	0.872499	1.5507	1.25356	1.30402	0.875984	0.922282	1.07034	1.21326	1.10793
38100002_Pyruvate_(minor:_Phosphoenolpyruvate_(PEP))	0.71546	1.09711	1.11731	0.702822	1.30171	0.979172	1.30621	1.61827	1.05947	1.00549	1.70942	1.15743	0.682146	1.79898	0.9538	0.468483	0.807488	0.968936	1.07371	1.23699	0.635119	0.719328	0.710914	0.665951	0.955251	0.457944	0.683494	0.776149	0.725735	0.556145	1.52786	1.18592	1.31096	0.870656	1.50257	1.42614	1.40203	2.72926	0.99632	1.0892	0.933959	1.29098	0.559535	0.94347	0.978956	1.01414	0.663825	1.09361	0.898477
38100003_Alanine	0.764269	1.34384	1.04112	0.778976	1.30302	1.43415	1.52071	1.34799	0.91107	1.1112	1.13757	1.55318	1.15767	1.3625	0.866886	0.535212	0.638174	0.849984	0.642048	0.875247	0.657256	0.836003	0.623112	0.467065	0.961004	0.631074	1.14394	0.921154	0.953149	0.571506	1.26147	1.81118	1.16897	0.987973	1.54363	1.49445	1.33382	1.8036	1.19295	0.924929	0.790342	0.843856	0.473581	0.759526	0.88823	0.958493	0.574128	1.09493	0.958625
38100004_Glycine	1.06243	1.35243	0.868901	0.937758	0.95292	1.06785	1.20725	1.01636	0.599303	1.01694	0.738985	1.17164	0.923058	0.840853	0.840871	0.916853	0.578419	0.914405	0.97967	1.12082	0.667766	1.1594	1.02032	1.46671	1.34012	1.07468	1.76695	1.3304	1.86693	1.20283	0.62653	0.819905	0.995423	0.852772	0.630539	0.896492	1.10482	0.829395	0.774662	0.880026	0.655257	1.337	0.664724	0.716047	1.19485	1.40614	1.18266	1.00716	0.962446
38100005_Fumarate	1.53024	1.05615	1.00973	1.03789	1.10582	0.878263	1.05498	0.89537	0.935588	0.930941	0.925065	0.862855	0.936574	1.77883	1.09683	0.844222	0.853845	0.830671	0.689295	0.947677	1.17652	1.3823	1.12102	0.967177	0.755819	0.730018	0.953265	1.25997	1.31081	1.10534	1.06784	1.07641	1.03106	0.879629	0.973296	1.06025	1.2	1.0958	0.934616	1.02568	1.75661	1.03198	0.78531	0.959217	1.37233	1.56783	1.86908	1.34345	0.950943
38100006_Threonine	1.20384	1.03534	1.67724	2.3125	1.98223	2.41625	0.870556	1.20646	0.682856	1.31002	0.88786	1.12531	1.06931	1.07158	0.594606	1.24001	0.590413	1.21431	1.37802	0.841513	0.708455	1.81315	1.00511	0.708273	0.521842	1.23436	1.26502	1.40016	1.1099	1.32203	0.882902	1.29772	1.04624	0.854832	0.788751	1.5903	1.03123	0.661295	1.23306	0.9073	1.43588	1.24371	0.574942	0.795065	1.01689	0.775657	0.395159	1.14879	0.70117
38100008_Methionine	1.1529	1.03238	1.11793	1.16847	1.68001	1.65107	1.02457	1.06459	0.914805	0.962088	0.919642	1.32133	1.13735	0.939033	0.918454	1.07186	0.784448	1.0594	0.935282	1.07063	0.846772	1.05137	0.950851	0.738788	0.701469	0.770892	1.12425	0.951088	0.858367	0.925366	1.11473	1.31893	1.21164	1.126	0.92184	1.29549	1.07229	0.819227	1.10109	1.14292	1.16268	1.1891	0.831356	0.993487	0.978784	1.10341	0.57663	1.02858	0.919404
38100009_5-Oxoproline_(minor:_Folic_acid,_Glutamate,_Glutamine)	1.08797	1.39257	0.92987	0.683012	1.0462	1.31997	1.29339	1.13152	1.06877	1.12791	0.855498	0.934995	1.20069	0.872553	0.755462	1.02352	0.804911	1.27128	0.89671	0.765735	0.864423	0.892414	0.912025	0.979642	1.29042	0.892506	1.28014	0.957518	1.29424	0.902493	0.83261	1.11788	1.08734	1.11021	1.10233	1.22107	1.04632	1.23857	1.06296	0.974096	1.11246	1.08865	0.642712	0.919541	1.14933	1.00799	1.08034	1.02335	0.97643
38100010_Cysteine_(minor:_Cystine)	0.834714	1.07239	0.844666	0.689388	0.588945	0.904288	0.767059	0.950077	1.30173	1.14618	1.22506	1.11033	0.668666	1.09869	0.859255	0.84542	1.07681	1.15745	1.336	1.19377	0.777718	1.153	1.03684	0.984883	0.982323	0.826972	1.05084	0.880271	1.06498	0.93583	1.22012	1.73087	1.27149	1.16546	1.47827	1.17554	1.10917	1.11197	1.17443	1.0311	1.27647	1.18757	1.13219	1.06931	1.15634	1.03281	1.09316	1.02411	1.02019
38100012_Citrate_(minor:_Isocitrate)	0.564693	1.11383	0.862559	0.74977	1.13378	0.881145	0.811922	0.632389	0.662881	1.01925	1.11676	0.758552	0.880948	0.912384	1.52909	0.479305	0.788628	0.702181	0.65031	0.951514	0.585325	0.751138	1.26952	1.62516	1.43699	1.52992	1.85447	1.65848	1.22763	1.28313	1.17455	1.07469	1.12886	0.847037	0.897702	1.20574	0.754642	0.860158	0.774523	0.918061	0.734048	0.871719	0.5512	0.818526	2.10235	1.33523	1.14928	1.09372	1.14894
38100013_Lysine	1.16428	1.01975	1.37551	0.912852	1.27087	1.39847	0.973852	0.961396	0.961236	1.33405	0.98249	1.43226	1.44835	1.05073	0.844502	0.910407	0.71343	0.962382	0.846276	0.937776	0.683997	1.19306	0.865253	0.505608	0.759809	0.714132	1.18176	1.07747	0.919507	0.965657	1.00876	1.61248	1.06861	1.34234	1.45488	1.37718	1.01404	1.40664	1.41666	0.87957	1.01127	1.05607	0.935914	1.32936	1.09433	1.00957	0.730414	0.944397	0.815504
38100014_myo-Inositol	1.3746	1.34736	0.779646	1.02028	1.2195	0.935621	0.946356	0.752919	1.11549	1.1114	0.927223	1.18246	1.35282	0.938174	0.933045	0.679912	0.776904	0.72616	1.31098	1.03611	1.08068	0.891904	0.810716	0.866688	1.08554	0.738297	1.08386	1.36476	0.940781	0.831195	1.37369	0.810839	1.29392	0.8478	0.722445	1.59584	1.08901	0.908208	1.39299	1.21507	0.876765	1.5111	0.774842	0.89863	1.07066	1.15816	0.733407	0.803531	1.16232
38100017_Sucrose	2.52533	1.52705	0.662161	1.34945	1.94738	2.32085	0.779665	1.25955	0.911539	1.17277	1.52916	0.911471	0.670808	0.712439	2.35359	0.598627	1.59392	1.82887	6.95745	0.691866	0.767588	0.870839	0.733534	0.692102	1.33635	0.609456	0.416018	0.748251	0.769686	0.665718	0.64121	1.12232	0.493624	0.601716	0.6333	0.749757	0.909677	0.771566	0.663204	0.724368	1.783	0.616139	1.08723	1.24767	0.402015	4.2733	0.774244	1.13679	0.63317
38100028_Mannose	0.442663	0.445618	0.381119	0.537585	0.246333	0.524611	0.423925	0.510995	0.658097	0.938395	0.556706	0.65641	0.649679	0.487522	0.760363	1.51542	0.998155	1.42361	1.34664	1.0496	1.53124	1.25312	0.792241	0.574316	1.02398	0.862674	0.617048	0.871651	0.739277	0.780586	2.00223	0.842846	1.38805	0.708892	0.870789	1.71716	1.05251	0.561838	1.02392	1.14959	1.54527	1.35168	1.7205	1.95454	1.48367	0.784298	0.942258	1.0325	0.681462
38100036_Glucose	0.658022	0.737049	0.65691	0.689515	0.624001	0.860065	0.782164	0.806207	0.795833	1.01814	0.694697	0.812337	0.633684	0.848222	0.804094	0.88574	0.753715	0.851812	0.934469	0.768074	0.804468	0.81776	0.782059	0.603606	0.928585	0.625442	0.732517	0.8726	0.671371	0.678865	NA	1.0604	1.6466	1.22593	1.7829	NA	1.05868	1.47887	0.927189	0.950169	1.02278	0.993402	1.20204	1.35857	1.19218	0.82564	1.1428	1.07912	0.869757
38100038_Glycerol,_polar_fraction	0.667523	0.883662	0.698837	0.836214	1.15991	1.43034	0.899145	1.08461	0.822053	1.38591	1.2599	1.76882	1.29767	1.17688	1.36736	0.56364	0.90692	1.15743	0.590805	1.84705	0.549219	0.767526	1.58134	1.22066	1.56591	0.880098	2.02842	0.816962	1.08058	1.58677	1.26762	1.29758	1.26744	1.68433	1.09448	1.9957	1.22536	1.39704	1.76596	0.789554	1.38852	1.38277	0.675486	0.513739	1.02738	1.73455	1.20479	0.821716	0.729903
38100045_Glutamine	1.34646	1.69035	1.15985	0.858958	1.25671	1.85737	1.63645	1.06815	0.986815	1.10238	0.778381	1.36585	1.18486	0.852442	0.944028	0.891453	0.714849	1.10612	0.754726	0.902247	0.557852	0.768948	1.03101	0.913898	1.06407	1.02169	1.74134	1.20558	1.35917	1.01402	0.69418	1.09779	1.02558	1.1011	0.848518	1.37628	1.13823	0.855754	1.25408	0.764674	0.866565	1.06716	0.614874	0.791625	1.37336	1.36559	1.08802	1.42733	1.04767
38100046_Ornithine_(minor:_Arginine,_Citrulline)	1.15236	1.15497	0.773081	0.598917	1.15476	1.57072	1.07499	1.08511	1.01284	1.43687	0.623556	1.20913	1.6825	0.85545	0.660441	0.781814	0.604575	1.04585	0.699515	0.859231	0.81374	0.815575	0.861339	0.591414	0.863574	0.666946	1.14318	1.21319	0.922005	0.809632	1.00028	1.47371	1.37872	0.941121	1.05016	1.98323	1.30531	0.894415	1.05924	0.708315	0.82014	1.71693	0.678618	1.17236	1.48591	1.10009	0.718404	1.14422	0.831909
38100051_Phosphate_(inorganic_and_from_organic_phosphates)	1.03613	0.968049	1.05158	0.796903	0.83587	1.0003	0.694936	0.901883	1.07654	0.876709	1.00093	0.715408	1.30383	1.26903	0.890947	0.896097	1.12805	1.08964	0.967357	1.0059	0.931351	1.09913	1.0294	1.03556	0.931245	0.914817	1.00087	1.06721	1.35118	0.894791	0.883584	0.880599	1.10081	0.89799	0.999293	1.14225	1.01089	1.45751	1.1035	1.1689	1.76218	1.03217	0.770513	1.12335	1.16725	1.00117	1.05175	0.896956	1.04674
38100052_Serine	1.2189	0.79573	1.03692	1.04475	1.06923	1.13872	0.896981	0.626526	0.728748	0.844312	0.650865	0.870228	1.42211	0.859659	0.845435	0.858655	0.606357	0.807533	0.930613	0.943133	1.03832	1.33084	1.20434	1.07182	0.944854	0.993732	1.70302	1.64657	1.56584	1.37676	1.05404	0.791294	1.095	1.3216	0.591187	1.28681	0.793357	0.783611	0.80286	1.2657	0.742817	1.36512	0.956384	0.734432	1.52413	1.35705	0.975492	1.05777	1.06936
38100054_Erythrol	0.803156	0.955907	0.706296	0.464369	0.749378	0.876139	0.754713	0.726713	0.763044	0.901029	0.905039	0.85537	0.942177	0.719014	0.733615	0.587409	0.649936	0.750788	0.739197	2.19422	0.774473	0.59528	0.582578	0.786157	0.760411	0.734135	1.07069	0.777875	0.581218	0.484141	1.10185	1.09383	1.13279	0.693919	1.02662	5.59062	0.940397	1.72171	0.687587	0.762267	2.08889	0.641825	0.597519	0.71438	2.53447	0.992121	1.11905	0.831012	0.781545
38100070_Valine	0.819073	0.789528	0.860202	1.13474	0.927948	1.05249	0.571343	0.894733	1.2074	0.953262	0.952807	0.948974	1.44568	1.11892	1.07104	1.0938	1.03684	0.836185	0.918619	1.13654	1.40166	1.31008	0.891588	0.352412	0.61279	0.772681	0.776424	0.773353	0.801091	0.69903	1.66621	1.20169	1.19649	1.17472	1.20102	1.33419	1.04408	1.16216	1.07609	0.904385	1.0908	1.32976	1.36606	1.44222	0.734117	0.723286	0.699447	0.963078	0.879966
38100073_Phenylalanine	1.07772	1.02709	1.001	0.987906	1.45921	1.49599	0.912154	1.09501	1.03802	1.06785	1.05003	1.33044	1.5859	1.06944	1.1131	1.27762	0.993678	1.14267	0.932439	1.08588	1.10609	0.976174	0.973518	0.505268	0.72363	0.624987	0.784728	1.00671	0.655208	0.7797	1.32784	1.49531	1.18956	1.00205	1.03418	1.32553	1.29709	0.950135	1.20683	1.12529	1.07538	1.08119	1.06156	1.1026	0.747762	1.0234	0.587999	1.15291	1.02541
38100074_Isoleucine	0.810673	0.739037	0.802908	0.846453	0.920803	0.875326	0.574184	0.87742	0.978436	0.86588	0.825049	0.883908	1.2533	0.862282	0.923597	1.13866	0.798825	0.781209	1.01795	1.42067	1.41003	1.36855	1.1584	0.520002	0.60648	0.82383	0.871012	0.728324	0.845839	0.918838	1.56863	1.04681	1.08007	1.45344	1.08413	1.1624	0.945077	1.1661	0.959486	0.937645	1.29518	1.59185	1.32955	1.5208	0.980853	0.910587	1.17276	0.893692	0.888825
38100075_Leucine	0.910728	0.726144	0.881876	0.81445	0.818785	0.877455	0.587251	0.878621	1.09031	0.809187	0.908455	0.918667	1.37532	1.05117	0.94432	1.24145	1.09559	0.794036	0.908923	1.33476	1.52711	1.45547	1.03166	0.356057	0.487096	0.74224	0.782616	0.699964	0.743351	0.669844	1.52689	1.10859	1.14849	1.30635	1.2279	1.21198	1.01625	1.17635	1.03006	0.934204	1.16862	1.6327	1.50524	1.57403	0.724845	0.802728	0.701583	0.862336	0.830157
38100076_Glycerate	0.898181	1.17036	1.37386	1.0724	1.88644	0.919978	1.33711	0.929912	1.21347	1.01975	0.860518	0.72889	2.44621	1.04133	0.888548	0.831379	0.879226	0.789168	0.781443	0.736445	1.31673	0.666233	0.728392	1.15905	0.949524	1.35748	0.937838	1.61055	0.923523	0.816523	1.15818	0.895254	1.25601	0.964886	0.947631	1.37871	1.06186	0.920957	0.881137	0.822677	0.752418	0.963221	0.578969	1.00168	1.33472	0.914572	0.515437	0.922875	1.35756
38100079_Proline	1.70265	1.38633	0.968872	0.952099	1.97213	1.09056	0.903645	1.18991	0.808099	1.18592	0.971107	1.29907	1.36178	1.40366	0.696192	0.667635	0.635732	0.872272	0.756692	0.894424	0.863642	1.2463	0.702878	0.59968	0.994222	0.701402	1.24292	1.19565	1.19879	0.715014	1.14195	1.50995	0.99836	1.03252	1.2978	0.951379	1.07722	1.51991	1.07307	0.779469	0.948398	1.0071	0.740014	0.861439	0.719255	0.840326	0.751747	1.18962	0.9342
38100083_Threonic_acid	0.894799	0.974411	1.01655	1.373	1.01306	0.671897	1.72205	1.19722	1.33229	1.72366	0.829231	0.858667	1.29725	0.478252	1.02646	0.723763	0.905045	0.948804	0.435897	0.585026	0.4249	0.668963	0.563897	1.69935	1.65977	2.07159	1.53959	2.3011	0.806103	0.710564	1.04646	0.457177	0.864894	1.25613	0.424634	1.32769	0.405128	1.02445	1.148	0.912731	0.259281	1.09011	0.405437	1.17536	1.09651	0.918154	0.271661	0.517949	1.85968
38100085_Lactate	0.514274	0.874989	0.828984	0.534419	1.4934	0.852648	1.30521	1.41846	0.808449	0.712839	1.27035	0.98375	0.61375	1.2327	0.931232	0.699303	0.808756	0.781372	0.918238	1.11158	0.599025	0.606451	0.722446	0.941815	1.23668	0.683387	0.98159	0.703755	0.634752	0.662268	1.3855	2.67264	0.870928	0.936253	1.99593	1.27361	1.26895	4.31438	0.648563	1.13027	1.31819	1.36617	1.02044	1.15022	1.1164	0.787541	0.616404	0.884272	0.878532
38100114_Glycolate	1.02106	0.857166	0.98042	1.00396	0.859305	0.846318	1.17004	0.960704	1.09275	0.888832	1.04487	0.846417	0.974419	1.02931	1.2087	1.30434	0.90358	0.895368	0.954499	1.02894	0.893464	1.01309	1.02696	1.03601	1.07751	0.904737	0.985692	0.860511	1.22407	1.07976	1.08246	0.880547	0.996304	0.999279	1.02309	1.14119	1.1173	1.03675	0.984965	0.976531	0.887198	0.992083	0.913224	1.00102	1.314	1.52644	0.896264	1.06598	0.999478
38100129_Glyoxylate	5.25509	1.01055	1.95806	2.04338	0.659751	2.62363	3.29263	1.97611	1.05456	1.44398	0.801583	1.83864	1.11585	0.626556	1.3246	0.777008	1.84198	0.344728	0.695106	0.494709	0.411577	0.414938	2.14185	0.467009	0.763498	0.508491	1.72084	0.904293	0.892972	1.15437	4.38782	1.30519	5.14397	1.21026	4.4289	6.09278	3.921	2.00441	1.82179	0.574925	0.201926	0.645705	1.06846	0.347728	5.62922	3.64534	1.80705	4.96764	1.53641
38100140_Unknown_polar_(38100140)	0.997999	0.895725	1.03091	1.07506	0.922305	0.946383	1.01702	1.02223	0.983393	0.958873	0.971631	0.935225	0.947674	0.967307	0.919302	1.01779	1.01906	1.03679	0.991895	0.882406	1.00464	0.996663	0.986609	1.08217	1.02108	0.952066	0.96362	0.991767	0.996669	0.982984	1.05017	1.00339	0.994254	0.890659	1.02281	1.02192	0.973134	0.974265	0.935477	1.09173	0.934181	1.03227	0.9693	1.0505	0.967493	0.91765	0.967402	0.899637	1.1161
38100145_Asparagine	1.07596	1.57148	1.60264	1.19352	1.67058	1.93805	1.40998	1.08146	0.990613	1.11227	1.08882	1.14703	1.51721	0.639482	0.874263	1.12444	0.727701	1.18408	0.977139	1.08541	0.859559	0.845474	0.924502	0.669211	0.948912	0.823977	1.09919	1.14403	0.94187	1.04452	0.696616	1.22979	1.1755	1.0809	1.26896	1.18745	0.946903	0.86019	0.954185	0.806856	1.08372	1.25552	0.714246	1.19902	0.828171	0.954185	0.476248	1.01374	0.875937
38100154_Glucose-1-phosphate_(minor:_Glucose)	0.396996	0.771463	0.666015	0.705571	0.543401	0.551318	0.649415	0.969007	0.825182	1.24286	0.491152	0.819143	0.679939	0.648955	0.659585	1.06775	0.89073	1.05588	0.657787	0.835599	0.790104	0.636355	0.722304	0.501047	1.16152	0.390419	0.716883	0.904413	0.557261	0.618915	2.01159	1.10771	2.3015	1.28827	2.79524	1.63133	1.18856	1.43913	0.882492	0.84687	1.11162	1.25651	1.50728	1.72557	1.09461	0.613061	0.793758	0.779902	0.866717
38100160_Tyrosine	0.842464	0.940624	0.838045	0.873859	1.37971	1.68308	0.913601	1.2866	0.975094	1.51229	0.871421	1.41147	1.28442	1.23593	0.890663	1.12971	0.65998	0.81124	0.730176	0.918492	0.880003	1.12638	0.823848	0.581142	0.605655	0.460544	0.861774	0.688836	0.751429	0.836198	1.54035	1.5316	1.27949	1.10685	1.10138	1.68895	1.29252	1.2824	1.03016	1.05919	0.9403	1.08528	0.951391	1.15574	0.930561	0.872516	0.723606	1.36706	0.86058
38100393_3-Hydroxybutyrate	0.166001	0.0399123	0.180677	0.253059	0.0845137	0.0678569	0.0927967	0.0810965	0.380316	0.162841	0.255719	0.134882	0.301379	0.234029	0.615139	1.67703	0.885279	0.286739	1.02639	1.77465	1.30062	2.69799	4.59236	3.45345	0.261855	2.87691	0.822058	0.486572	1.27555	4.83754	0.811317	0.103776	0.317817	0.932601	0.461907	0.148818	0.078424	0.393913	0.13487	1.00546	1.1527	3.96235	2.76587	2.25233	2.10883	0.586878	3.44823	0.201424	0.198354
38100405_Lactaldehyde_[see_I]	1.59466	1.67748	1.21573	1.05364	0.945462	1.20424	1.20617	0.697157	0.510993	1.13234	0.517359	0.721229	0.725829	1.36311	1.98378	0.687754	0.445254	1.04689	0.582384	0.786202	1.61786	1.18761	2.06632	0.514483	0.552355	0.414034	0.713296	1.07083	1.26262	1.7459	0.768383	1.13259	1.13417	0.719618	0.654169	1.21161	1.92986	1.0069	1.00811	0.802107	0.698866	1.14847	0.641688	0.727506	0.716295	2.71902	1.73319	1.46295	0.554802
38100434_Unknown_polar_(38100434)	0.942929	1.2321	1.12525	1.43889	0.305632	0.583097	1.14265	1.06818	1	1.25519	0.482771	1.11628	1.19107	0.461297	1.70207	0.942424	1.12879	1.31766	0.462493	1.23107	1.07929	0.62266	1.57055	0.95	1.23742	0.510919	1.13507	1.17398	0.743552	1.74369	0.781818	1.19516	1.45303	1.16799	1.23232	0.835437	1.36628	1.00533	1.20618	0.910101	1.09829	1.34596	1.08452	1.26919	0.790201	1.50943	0.802643	1.30963	0.742929
38100437_trans-4-Hydroxyproline	1.04529	1.16978	0.819029	1.68426	1.12083	1.5546	0.577949	1.51484	2.71805	1.17122	0.720234	0.933886	0.843294	1.16522	0.639927	0.584654	0.53056	0.694865	0.620645	0.534334	0.515452	0.839843	0.83489	1.65574	1.56558	1.28999	1.69033	1.25314	1.82731	1.00751	1.0359	1.64681	0.567718	0.51687	1.33077	1.46317	1.59683	0.880675	0.932016	0.664641	0.819863	0.509456	0.397561	0.581893	1.53481	1.1703	0.87917	0.973947	1.40699
38100438_Unknown_polar_(38100438)	1.5189	0.864571	0.707301	1.7386	1.65038	1.43656	0.60542	0.814053	0.494619	0.615671	0.309027	0.761356	1.75182	0.975173	3.90886	0.776175	0.739807	0.794916	0.621013	0.884042	2.05783	0.80001	1.20816	0.974867	1.37295	1.0941	1.00646	1.09274	1.68427	1.59691	0.692256	0.829872	0.767977	1.3678	1.26165	1.01411	2.28106	2.13746	0.5036	0.532214	0.890753	0.91676	1.19226	1.14786	1.34166	1.18696	1.15857	1.57621	0.604796
38100454_Unknown_polar_(38100454)	1.48279	0.869674	0.812369	1.62927	1.25999	1.78093	0.819183	0.995182	0.587251	0.741412	0.460335	0.991207	1.40322	1.10756	2.98669	0.850222	0.804943	0.820691	0.838149	1.02362	1.33641	0.834072	0.968723	1.08442	1.01744	0.991369	1.11537	1.21377	1.28493	1.21853	0.757092	0.794623	0.731412	0.949659	0.903126	0.826894	2.05152	1.79943	0.685768	0.709031	0.840338	0.995842	0.846363	0.992359	1.34067	1.40993	1.33173	1.40473	0.888584
38100463_1,5-Anhydrosorbitol	1.22655	0.949579	1.00892	1.82047	2.30404	2.41402	2.08074	2.22882	0.808717	1.514	2.2551	1.30343	1.05185	1.65425	1.52763	2.03785	0.894128	1.06814	2.18154	1.14082	1.09551	1.40657	1.32449	1.18558	0.543942	1.32164	1.12195	0.510972	1.24809	1.21179	NA	0.328039	0.183982	0.395021	0.267864	0.536417	1.20072	0.876165	0.721712	0.113803	0.138751	0.20079	0.396667	0.387449	0.399413	1.10332	0.741825	1.13544	0.957441
38100466_Histidine	1.44983	1.57373	1.41211	1.65622	2.23747	2.77255	1.37711	1.85001	1.26365	1.06663	1.05165	1.48016	1.87163	1.15199	1.36532	1.14527	0.93648	0.784497	0.660404	0.828203	0.89216	0.732812	1.09695	0.777172	0.72098	1.07787	1.23264	1.2762	0.948457	1.10988	0.910302	1.55501	1.18653	1.18901	1.16075	1.71534	0.9594	1.19395	1.1611	0.725222	0.812008	0.981844	0.701993	0.66741	1.09445	0.880244	0.628107	1.13115	1.0132
38100474_Unknown_polar_(38100474)	1.51864	1.26374	0.921386	1.029	0.751378	1.01644	1.15727	1.01003	0.67963	1.02448	0.52199	0.879747	1.05638	1.60569	1.35876	0.868671	0.710252	0.724508	0.589212	0.766453	1.39648	1.64813	1.34707	0.882287	0.617576	0.361077	0.518465	1.52859	1.72713	1.16212	1.1608	1.05283	1.00479	0.746327	0.694693	1.12466	1.47851	1.60276	0.99502	1.07599	0.817358	0.930658	0.985179	1.03278	1.36119	2.071	2.59488	2.27443	0.921463
38100495_Ketoleucine	1.00272	0.711101	1.15537	0.946762	1.00149	0.931679	0.762639	0.806883	1.34006	0.620771	0.962342	0.69062	1.5669	1.02157	1.38105	1.32148	1.15693	0.612377	1.06989	1.20604	1.52905	1.40085	1.00472	0.309801	0.51816	0.726858	0.721517	0.69002	0.794287	0.642083	1.38212	1.04206	1.1209	1.60349	1.20114	0.987834	1.10151	1.45774	0.841221	0.785683	1.35521	1.65173	1.4777	1.71146	0.689971	0.751243	0.766852	1.02001	0.806292
38100508_Uric_acid	0.762604	1.00259	0.714912	0.519973	0.717737	0.614639	0.676492	0.597033	1.13333	1.3001	0.936447	0.707336	1.24872	1.17501	0.662601	0.770339	1.1008	0.875287	1.07814	0.894779	1.82328	1.3105	1.2045	0.748943	0.917929	0.915802	0.680196	0.839766	0.913106	0.977025	0.567672	1.07458	1.01138	0.70099	0.890717	1.08577	1.23957	1.90283	0.45697	1.05346	1.33991	1.68306	1.04493	1.66735	1.12361	1.32688	1.87689	0.466137	0.777877
38100527_Oxalate	1.61773	1.13528	1.04976	0.850236	1.10324	1.2124	1.12716	0.830283	0.952714	1.02129	0.677676	0.588515	1.04133	1.30554	1.06134	0.904213	0.625693	0.772394	0.588474	0.610326	1.05294	1.05646	1.172	0.938256	0.782938	0.925025	0.890964	1.09312	1.18893	1.24579	1.14555	0.967078	1.08883	0.889395	1.00955	1.21855	1.29796	1.10296	0.732444	0.996253	0.615755	1.01361	0.880567	0.875129	1.19576	1.00499	1.31408	1.11937	1.02262
38100553_Indole-3-acetic_acid	0.920667	0.661945	3.34314	1.99788	1.29784	0.860284	1.07582	2.55242	1.93826	1.49972	0.457182	0.720486	3.72326	0.793217	1.22015	1.54511	0.976294	0.490793	0.56545	0.801961	1.33872	0.493736	0.587711	0.71132	1.25101	0.680796	1.35716	1.50027	2.01111	0.756644	0.721417	0.728832	0.53458	0.827982	1.19099	1.22408	1.18725	1.11952	0.529196	0.379664	0.507129	0.799435	0.807932	0.577197	1.22602	1.12368	1.15862	0.389302	1.18137
38100753_Cystine	0.416614	0.97076	0.485775	0.3159	0.297492	0.638357	0.450613	0.451614	1.06994	1.70316	1.71041	1.09237	0.635185	1.09088	1.20831	0.518277	0.894465	1.76128	2.24361	1.2301	0.595918	1.35721	0.854695	0.628577	1.07343	1.15528	1.04419	0.861946	0.901771	0.775823	1.26852	1.48232	1.2521	1.06082	0.610274	1.62373	0.745342	0.420775	1.17321	1.53972	1.56928	1.7452	0.8803	0.985203	2.01803	1.20051	0.897882	1.50048	0.950629
38101809_Pseudouridine_[see_I]	1.06291	1.20481	0.775929	0.637466	1.06924	0.983101	0.849638	0.738056	0.986874	1.08758	1.04239	0.97649	1.13104	1.1962	0.863013	0.695688	1.01082	0.979112	1.04481	1.1822	1.14914	1.02225	0.891128	0.953378	1.03037	1.01198	1.1322	1.35726	1.13894	0.697155	1.06281	1.0506	1.04402	0.704988	0.780761	1.27933	0.971338	0.965472	0.941497	1.10096	0.847251	1.00724	0.588679	1.0887	1.37211	1.53521	1.55537	1.04897	1.04723
38101832_2-Hydroxybutyrate	0.330346	0.304965	0.751016	0.493971	0.23297	0.299351	0.227984	0.328543	0.951885	0.526332	1.10399	0.524852	0.733607	0.658404	1.28487	2.25872	0.866174	0.543414	1.13741	1.92368	1.7494	1.42849	1.51704	0.367797	0.530543	0.829627	0.626779	0.651808	0.688234	0.93792	1.65923	0.914891	0.721369	2.20767	1.47089	0.751236	0.552155	1.17315	0.590862	0.886597	1.12258	1.96675	2.55137	3.18691	1.14465	0.597805	0.680629	0.579809	0.488063
38101840_Mannosamine	1.52853	1.01487	1.41987	0.821759	0.562798	1.05888	1.59707	1.45505	1.26728	1.30926	0.550186	0.806469	1.39587	0.761684	0.781511	1.5819	1.59636	0.61209	0.519764	0.607314	0.66269	0.615177	1.52502	0.500373	1.06757	0.609864	0.940672	0.715797	0.752093	0.674947	5.0305	1.36619	4.53762	1.62426	4.82337	3.82443	1.8103	1.92337	1.58515	0.845625	0.341173	1.61057	2.34238	1.20966	2.66262	1.24043	1.01419	1.81609	1.29595
38101841_Glucosamine	1.09863	1.04322	1.22566	0.844292	0.712853	1.04979	1.07855	1.12742	1.11231	1.23507	0.569049	0.794248	1.10803	0.801151	0.722285	1.41521	0.987947	0.708628	0.6023	0.695349	0.768108	0.730377	1.17379	0.488034	0.967409	0.579985	0.869005	0.892151	0.775134	0.654562	2.44969	1.14798	2.67561	1.40327	3.13826	2.82221	1.41063	1.45591	1.44614	0.85469	0.409771	1.44952	1.83066	1.22017	1.65337	1.06634	0.962508	1.29367	1.07743
58100010_Unknown_polar_(58100010)	0.387013	0.815833	0.661279	0.650383	1.35937	1.16393	1.2506	1.49287	1.77606	0.91152	1.08607	1.84863	1.30111	1.23648	0.825475	1.82554	1.8998	1.22074	1.38115	2.05729	1.29742	1.32701	0.899415	0.836131	0.910463	1.28689	1.3706	1.48851	1.18118	0.519469	1	1.82595	1.0695	2.37526	1.43936	3.01065	1.05393	0.852332	2.13221	0.475325	1.25247	1.47479	1.91029	1.35078	1.29965	0.901187	1.03813	1.64173	0.898701
58100019_Unknown_polar_(58100019)	0.905747	0.990443	0.948814	0.983254	0.899815	0.981333	1.06754	1.09793	0.980637	1.14848	0.986667	1.03667	0.92565	0.812213	1.01504	1.18835	0.979151	1.10675	0.890667	1.01725	0.92119	0.848401	1.02625	0.927042	0.983626	0.928	0.922292	0.884302	0.885672	1.04737	1.02069	1.11344	1.08968	0.913386	1.06322	0.960792	1.07196	0.911092	0.939833	1.03908	1.05536	0.9073	1.04476	1.062	0.905083	0.829708	0.870923	0.900417	1.08046
58100021_Testosterone-17-sulfate_[see_I]_(minor:_Dehydroepiandrosterone_sulfate)	1.01024	1.42195	1.4265	1.25752	1.18628	1.26214	2.39303	0.6162	0.664732	0.391044	0.630421	0.795436	4.41743	1.00307	1.11382	1.15548	0.331376	0.157459	0.880259	0.529102	1.89978	0.997988	0.787593	0.483848	0.413844	0.502913	1.0252	2.38502	0.934301	0.430844	2.03413	1.64113	0.93945	0.273374	0.758045	0.297636	0.601713	1.88306	0.695823	1.33106	1.69323	0.271716	0.283022	1.37907	0.260708	0.418707	1.40423	0.737852	1.57679
58100022_Hippuric_acid	8.40708	2.08174	0.393871	0.185165	1.60239	1.36543	2.02428	1.39225	0.933558	1.19941	0.297155	0.369763	1.82633	0.204597	0.163681	0.235239	0.332022	0.449266	0.123851	0.598229	0.416652	0.143278	0.226308	0.401421	1.14886	0.608315	1.18814	2.33693	0.355171	0.208653	2.54867	0.190638	0.392808	1.89572	0.192546	2.16883	0.430387	0.427346	0.258113	0.79646	0.155248	0.127958	0.361132	0.189568	4.86517	0.839979	0.225295	0.8437	6.59292
58100025_Indole-3-propionic_acid_[see_II]	3.69449	2.4464	2.47824	0.11007	2.38075	1.53395	1.18654	0.114364	4.39097	3.79336	0.075	0.111468	1.35268	0.224933	0.24788	0.109747	1.29501	1.1062	0.558642	0.300573	1.56456	1.08039	0.611825	0.666179	1.48599	0.361111	0.781867	1.52181	2.35325	0.642901	0.458259	0.295576	0.344634	0.118051	0.190989	1.03627	1.38364	0.939074	0.191231	0.0642984	0.0277093	0.621794	0.785004	0.450217	1.58833	2.4039	0.268148	0.461921	2.43339
58100028_3-Indoxylsulfuric_acid	3.93116	2.42524	1.63529	0.917469	2.26493	1.90497	0.806113	0.6251	1.18444	0.818746	0.464363	1.55547	1.49479	0.544524	0.554499	0.243574	0.723691	1.14051	0.38013	0.752133	0.924812	1.01768	0.695541	0.481174	1.42	0.855292	2.11372	1.56255	1.59538	0.473299	0.539855	0.926776	0.664885	0.192956	0.262596	1.51531	1.36885	1.25845	0.415094	0.809783	0.986268	0.697948	0.518849	0.461775	1.61735	1.13061	0.752095	1.17899	1.33152
58100029_p-Cresol_sulfate_[see_I]_(minor:_m-Cresol_sulfate,_o-Cresol_sulfate)	2.8459	2.01608	2.35349	0.011096	2.42558	1.60638	1.13008	0.012638	2.7551	2.77442	0.0475	0.0287322	1.36257	0.174547	0.28078	0.13768	1.23552	1.26784	0.45	0.45217	1.44635	1.17632	0.359343	0.839183	1.66988	0.467021	0.850746	1.52354	2.24459	0.681528	0.541639	0.289751	0.351451	0.135088	0.213971	1.08643	1.47532	0.889474	0.22782	0.0596721	0.0304035	0.631689	1.12719	0.798612	1.59546	2.02008	0.296287	0.647133	2.21639
58100030_Unknown_polar_(58100030)	3.25792	2.47764	2.0522	0.126425	3.15016	1.21864	0.816818	0.421946	3.36481	3.87476	0.0776242	0.0500042	2.01587	0.278394	0.217908	0.0971353	0.862107	1.38753	0.446493	0.476883	1.6834	1.26919	0.309164	0.61856	1.55633	0.534562	1.35414	1.87871	2.28098	0.641413	0.454751	0.264891	0.313914	0.15043	0.188162	0.999062	1.30833	1.00912	0.194292	0.0415158	0.119121	0.631685	0.985008	0.372117	1.25994	1.86348	0.175435	0.529598	1.88914
58100130_Succinate_[see_II]	0.876344	1.01683	1.00627	1.00171	0.95155	0.967521	1.00536	1.0442	1.01247	0.961652	1.0547	1.04417	1.01774	0.885279	1.00622	1.06712	1.06097	1.03541	1.03419	1.01178	0.966784	0.919291	0.972736	1.02017	1.06655	1.01709	1.04891	0.964892	0.955976	0.986893	0.991039	1.01779	0.959978	1.02329	0.965394	0.931744	0.955776	0.936206	1.02973	1.03405	0.912428	0.958524	1.01689	0.952751	0.961692	0.906457	0.849924	0.884842	1.04122
58100132_Unknown_polar_(58100132)	0.459161	1.07347	0.995519	1.24858	0.902041	0.591093	1.0093	1.28345	1.30302	0.910204	1.15385	1.20932	1.36735	0.689796	0.893965	1.46228	1.41816	1.1551	1.22267	1.11331	0.922449	0.734694	0.879173	1.0773	1.15102	1.06883	1.08524	1.0898	1.1102	1.07947	0.754967	1.01633	1.09523	1.06122	1.01158	0.765315	0.991729	0.885714	1.19632	1.39956	0.902041	0.990357	1.38367	1.04791	0.898213	0.409489	0.738776	0.655655	1.25386
58100133_Unknown_polar_(58100133)	0.661626	0.855044	0.933595	0.937139	0.870395	0.828924	1.17585	1.43568	1.2187	0.872093	1.11111	1.38783	0.904896	0.675477	0.898938	1.29757	1.32928	1.23791	1.29453	1.33987	1.04759	0.793144	1.14595	1.288	1.33821	1.39153	1.29162	0.939962	0.83522	1.18841	1.02268	0.869976	0.978133	0.939141	1.11573	0.963201	1.02475	0.808258	1.10332	1.23629	0.933956	1.2164	1.09746	1.18271	0.918174	0.586224	0.705633	0.72877	1.04915
58100134_Unknown_polar_(58100134)	0.631077	0.819351	1.00795	0.885208	0.887606	0.831667	0.964167	1.54511	1.20798	0.946705	1.13833	1.20417	1.02259	0.858469	0.895	1.20088	1.22611	1.16176	1.29833	1.26167	1.35713	0.92305	0.906667	1.32471	1.20884	1.23833	1.20083	0.865719	0.754521	0.860833	1.34414	1.23385	1.13483	1.09747	1.72592	1.28167	1.19	2.0704	1.0775	1.26597	0.928283	1.22051	1.20773	1.23928	1.06	0.576667	0.709419	0.813333	1.23928
58100135_Unknown_polar_(58100135)	0.684385	0.971884	1.02809	1.24243	0.948739	0.902818	0.995958	1.08923	1.12208	1.08756	0.992524	1.07959	1.1041	0.71047	1.04662	1.08314	1.16515	1.29526	1.06383	1.14158	0.888028	0.903194	1.03387	1.06782	1.05054	0.970673	1.06008	0.996834	0.978693	1.05313	0.913621	0.995169	0.964114	1.01542	0.865418	0.85362	0.907088	0.864353	1.00091	1.12957	0.995123	1.03176	2.06904	1.17653	0.852745	0.683915	0.644112	0.795591	1.08638
58100136_Unknown_polar_(58100136)	0.752108	0.814263	1.00256	0.871	0.903634	0.816129	0.771907	1.0056	0.908551	1.0843	0.791935	0.876078	1.00102	0.726322	1.04415	1.17523	1.01485	0.933624	0.998387	1.01484	1.18693	1.20394	1.35988	1.20612	0.923346	1.08387	1.03521	0.878303	1.04742	1.30704	1.43508	0.894399	1.08477	1.23371	1.13491	0.988183	0.914258	0.951151	0.965783	1.09612	0.88827	1.52588	1.55511	1.52447	1.36414	0.850316	1.36934	0.897554	0.94941
58100141_Unknown_polar_(58100141)	0.519196	0.900929	1.03574	0.939112	0.901187	0.828625	1.02372	1.19026	1.23159	0.956568	0.990584	0.934484	1.02227	0.742198	0.951576	1.18145	1.1549	1.14717	0.979284	0.969395	1.08017	0.885922	1.27047	1.14828	1.1258	0.971751	1.17309	0.858558	0.867693	1.28731	0.892139	0.956511	1.1002	0.981582	1.09068	0.796824	0.796749	0.742256	0.89805	1.05302	0.923213	1.42146	1.00523	1.48214	0.813773	0.735431	0.700181	0.781173	0.914077
58100143_Unknown_polar_(58100143)	0.854209	0.901404	0.783462	0.881258	0.732247	0.915888	0.931086	0.979286	1.06244	1.31377	0.901869	0.824177	0.996525	0.882871	0.714613	1.00449	1.03488	1.08049	0.850467	0.877779	0.894242	0.946099	1.00349	0.792523	1.20418	0.640187	0.857272	0.889937	0.813242	0.995667	2.12731	0.9835	1.64122	1.09241	1.91997	1.37317	0.9165	1.11073	0.893022	1.03901	0.873054	0.904707	1.31972	1.3409	0.986798	0.727361	0.973241	1.00313	1.06366
58100144_Unknown_polar_(58100144)	0.624465	1.04921	0.913925	0.927084	0.928469	0.73913	0.995585	1.02862	1.09451	1.10332	1.05978	1.10561	1.05455	0.643598	0.846558	1.11052	1.18633	1.30361	1.06884	1.11187	1.04564	0.978092	0.84831	1.0788	1.13536	1.19203	1.00176	0.937508	0.877719	0.965629	0.946108	0.891494	0.984964	1.06765	1.00232	0.817838	0.868855	0.861375	0.989711	1.00599	1.53058	0.997248	1.15133	1.12973	0.930342	0.597747	0.565392	0.661608	1.21985
58100145_Unknown_polar_(58100145)	0.774869	1.02854	1.01611	0.971075	1.31449	0.924342	1.21026	1.03109	1.09122	1.00114	0.861842	0.979562	1.0021	0.947306	0.927402	1.14727	1.24176	1.15913	1.09868	0.941784	1.04326	1.03207	1.00815	1.12423	1.10684	0.983553	1.08692	1.01076	1.12995	0.924597	1.24258	1.01836	0.863945	0.998236	0.996709	0.827672	0.897261	1.02234	0.939489	1.02967	0.882029	0.960335	1.09382	1.18155	0.97756	0.727535	0.879098	0.872501	1.09599
58100146_Unknown_polar_(58100146)	1.56357	1.14678	1.01215	0.93449	1.08864	1.10609	1.10135	0.863359	1.07441	1.12411	0.980354	0.944088	0.8881	1.6224	1.28907	1.04795	1.02644	1.16159	0.978389	0.949371	1.12163	1.21705	1.33429	0.902749	0.95808	0.834971	0.990744	1.04945	1.28536	1.10846	0.812715	1.0628	0.949197	0.938666	0.865887	1.04892	1.09486	1.03852	0.974451	0.929553	0.915746	0.889374	0.92232	0.944105	1.26088	2.03913	1.87072	1.73562	1.03093
58100147_Unknown_polar_(58100147)	0.631579	1.25532	1.05471	0.852964	1.11911	0.858608	0.923735	1.01423	1.02381	1.26115	0.851282	0.991501	1.09814	0.668498	0.895637	1.03677	1.09671	1.25628	0.902564	0.979028	0.903329	0.828599	0.812788	0.92481	1.17921	0.744322	1.07392	1.4918	0.775202	0.932675	0.973684	0.995542	0.985178	1.08632	0.880593	0.771132	0.83178	0.882948	0.854769	0.87799	0.986087	1.01069	1.19515	1.03072	0.732693	0.722196	0.743327	0.694761	0.941388
58100148_Unknown_polar_(58100148)	1.30645	1.14474	1.05448	1.10365	1.06067	1.10112	1.0119	0.785778	0.811625	0.914474	0.722846	1.01054	0.877924	0.998538	1.09682	0.896455	0.776836	0.790205	0.842697	0.917982	0.870614	1.0519	1.24115	0.930366	0.667398	0.71161	0.85605	0.939327	1.05263	1.16241	1.11022	1.09576	1.09302	0.919591	0.952029	1.15487	1.14335	1.17763	0.96083	0.77957	0.75	0.979321	1.06579	1.08108	1.03054	1.57134	1.23611	1.26991	0.72043
58100149_Unknown_polar_(58100149)	0.978593	0.914247	0.954523	0.910181	0.989637	0.467018	0.918915	0.948678	1.21381	0.835996	0.622691	0.839731	1.14958	0.835384	0.649365	1.43353	1.35841	1.05008	0.726913	0.862637	0.863016	0.952832	0.763062	1.34273	1.19988	0.927441	1.03493	0.945243	0.791674	0.822295	0.911315	0.932482	1.04128	0.987052	0.981232	0.837454	0.771943	0.987456	0.899923	1.13761	1.27333	1.48747	1.26411	1.56193	0.635809	0.863175	0.890125	0.512783	1.19266
58100150_Unknown_polar_(58100150)	0.778626	0.914428	0.940246	0.960775	0.934453	1.03753	1.09998	1.17698	0.943747	1.05596	0.697572	0.982044	0.963291	0.991866	1.06781	1.22108	1.01291	0.877194	1.04636	0.89023	0.988014	0.884088	1.01497	1.11954	0.988491	0.953642	0.88101	0.822763	1.25696	1.06915	0.880407	1.01023	1.11151	0.765564	0.851382	0.947666	0.958771	0.931746	0.988209	0.997455	1.06873	1.01723	0.892532	0.925741	1.13855	1.08429	0.949158	1.24532	0.890585
58100152_Unknown_polar_(58100152)	0.689147	1.04076	0.828488	1.10057	0.925509	1.11024	1.16587	1.18565	0.950608	0.782269	1.11024	1.01128	0.788035	1.0574	0.971062	0.875	0.948224	0.868816	1.47244	0.874414	0.965877	1.33852	0.973798	1.00985	0.897926	0.874016	0.861159	0.809699	0.967941	1.13404	0.875969	1.09169	0.801357	0.725531	1.03439	1.00914	1.09011	0.924995	0.998109	1.13178	0.822616	1.14917	0.939977	1.20333	1.17034	0.903354	0.778993	1.1472	0.829457
58100153_Unknown_polar_(58100153)	0.715054	0.796092	0.91003	0.803595	0.905158	0.794118	0.796337	0.954973	0.852991	1.14137	1.09412	1.14108	1.15274	0.624209	0.7303	1.21396	0.959257	1.26768	1.04118	1.13816	0.867959	0.831879	0.763559	1.04704	1.25558	1.10588	1.25065	1.11644	0.785817	0.902423	0.596774	0.838474	0.948169	1.14742	0.992524	0.639033	0.981853	0.79584	1.08154	0.892473	1.20151	0.90373	2.00376	1.29595	0.665483	0.604012	0.679986	0.597725	1.17204
58100154_Unknown_polar_(58100154)	1.32982	1.19531	1.02721	0.913007	0.974162	1.33939	0.965988	0.932916	0.939839	0.906813	0.909091	0.943057	0.830309	1.08955	1.44491	1.09162	1.14893	1.14176	0.818182	0.967436	0.753658	1.22623	1.53198	1.17845	0.795539	1.2	0.930167	0.838993	1.07259	1.18295	0.860158	0.918251	0.921717	0.760044	0.897871	1.07535	1.04505	0.930322	1.19688	0.976253	0.889073	1.21066	0.952959	0.984843	1.32628	1.59417	1.63317	1.48706	0.939314
58100155_Unknown_polar_(58100155)	0.431507	0.84321	0.83167	0.830756	0.888568	0.71619	1.01428	1.19544	1.16846	1.04281	1.05905	1.088	0.972138	0.656188	0.809862	1.19724	1.15563	1.24152	0.826667	1.07164	0.855496	0.712453	0.687738	1.21083	1.19087	1.28	0.970798	0.79908	0.847368	0.902259	0.770548	1.02788	1.02783	1.01102	0.93398	0.728961	0.759257	0.621074	1.00958	1.04795	0.853488	0.910517	1.13595	1.19693	0.856187	0.531293	0.48927	0.408237	1.14726
58100156_Unknown_polar_(58100156)	0.956204	1.15028	0.977694	0.837292	0.993891	1.2	1.16033	1.19248	0.976468	1.09062	0.917647	1.04104	0.892266	1.46001	1.09529	1.03326	1.21525	1.16278	1.05098	0.773617	1.32935	1.2476	1.01807	0.995206	1.06568	0.847059	1.18724	1.04136	1.067	0.910574	0.948905	1.10057	0.943785	0.892928	0.788713	0.90513	0.960032	1.00578	0.993032	1.0219	1.01936	0.933571	1.07273	0.972355	0.997097	1.3369	1.38658	1.01294	1.21898
58100157_Unknown_polar_(58100157)	0.809278	1.06901	0.983941	0.988485	0.910359	1.13141	0.850106	0.993524	1.021	1.65309	1.0641	1.00268	0.936851	1.02727	1.04506	0.858429	1.0357	1.03024	0.884615	0.94293	0.937068	0.965228	0.888661	0.923374	1.08121	0.907051	0.843944	0.979088	0.954681	0.962923	0.899485	0.861829	0.990352	0.794431	0.97573	1.07881	1.13482	0.965094	1.0466	1.15464	0.881833	0.924415	0.997043	1.04745	1.10071	1.2221	1.07531	1.13298	0.93299
58100159_Unknown_polar_(58100159)	0.647696	0.966527	1.08894	0.972949	0.820455	0.926829	0.977484	1.13606	1.07899	1.06671	0.803443	1.05102	1.05449	0.872428	0.935123	1.31606	1.2405	1.24717	1.04448	1.07023	1.01284	0.943481	0.946324	1.09582	1.20891	1.07604	1.11704	0.905562	0.944378	0.993418	0.785908	1.08214	0.92576	1.06218	0.907303	1.00392	0.918587	0.881978	1.04109	1.26558	0.968341	1.21289	0.935128	1.33398	0.861827	0.73454	0.714314	0.84865	1.23306
58100160_Unknown_polar_(58100160)	0.726708	1.04543	0.91082	0.856549	1.00367	1.10811	0.997847	1.30224	1.17305	1.31406	1.32432	1.17672	1.08647	0.759446	0.814523	1.39387	1.40356	1.21046	1.30405	1.17972	0.835144	0.765392	0.987712	1.31512	1.2254	1.39865	1.30164	0.974335	1.05218	0.957343	0.720497	1.22607	1.02647	1.24395	1.0308	1.01849	0.945686	0.79459	1.21625	1.29193	0.766913	0.951804	1.30078	1.5996	0.924339	0.763179	0.931187	2.10744	1.06211
58100161_Unknown_polar_(58100161)	1.06935	1.01916	0.865839	0.834001	0.945667	0.939815	0.989641	1.23091	1.12224	1.13894	1.01852	1.07609	1.09355	0.917733	0.861592	1.24602	1.12548	1.18133	0.861111	1.05269	1.04763	0.697987	0.95776	1.2652	1.54021	1.06944	1.01343	1.10819	0.85695	1.00479	0.747204	0.849807	0.834786	1.27629	0.993439	0.880661	0.850362	0.96269	1.2621	0.957494	1.02402	1.04915	1.04697	1.06162	0.868354	0.995783	1.10119	1.11815	0.939597
58100162_Unknown_polar_(58100162)	0.762238	0.713855	1.13799	0.961501	0.909489	0.94375	1.31494	1.00618	1.12062	0.79272	0.90625	1.26634	1.04522	0.997833	0.98031	1.00112	1.07641	0.838942	1.0125	1.31014	0.843259	0.838536	1.06626	1.19008	0.782177	0.825	1.12322	0.810144	1.08526	1.09416	0.923077	0.8175	1.03608	0.837963	0.856454	1.29987	0.888415	0.877926	0.969385	1.02797	1.0294	1.20981	0.838453	1.10251	1.20483	0.92782	0.726997	0.860595	1.18881
58100163_Unknown_polar_(58100163)	0.158525	1.3086	0.868532	0.713358	1.03719	0.546235	1.00387	1.46981	1.0604	0.797561	0.688275	1.16519	0.956373	0.698441	0.711124	1.2169	1.22652	1.27167	0.923737	1.08174	0.765912	0.863661	0.560716	1.06369	1.485	0.806482	1.13844	0.695263	0.954249	1.26927	0.619355	0.936663	0.877377	1.2277	0.865701	0.836815	0.778753	0.757459	0.866978	0.76682	1.07866	0.934707	1.10709	1.0419	0.848081	0.417982	0.555501	0.553879	1.49309
58100164_Unknown_polar_(58100164)	0.987421	1.28315	1.07276	1.1966	0.73631	0.696809	0.923275	1.23117	1.21913	1.12788	0.824468	0.846551	1.11227	0.968697	0.882576	1.07751	1.16757	1.03588	0.632979	0.971067	0.859733	0.880788	1.12436	1.06737	0.924012	0.771277	1.03466	0.899996	0.860521	0.764749	0.974843	1.01929	1.18451	0.966736	0.911827	1.04304	1.03788	0.826096	0.872099	1.32704	0.990828	1.41471	1.03894	1.18188	1.11025	1.11356	0.967717	1.06673	1.39623
58100165_Unknown_polar_(58100165)	0.761702	1.0922	0.800882	0.916762	0.953359	0.846809	0.8704	1.10327	1.01543	1.08994	1.19574	0.972153	1.27603	0.878382	0.833195	1.14624	1.1186	1.14061	0.889362	1.0314	1.00926	0.950825	1.08885	1.09571	1.11246	0.778723	1.08531	0.938806	0.990309	0.926931	0.761702	1.25113	0.956046	1.23146	0.898149	0.990485	0.951743	1.03008	1.01279	0.944681	0.989864	1.02436	1.07453	1.12337	0.990278	0.735441	0.763783	0.748089	1.19574
58100166_Unknown_polar_(58100166)	1.13355	1.20147	1.01332	1.07662	0.749237	1.07514	1.05654	1.26332	0.988933	1.11996	1.11561	1.19776	1.16361	1.12698	1.11105	1.19025	1.47751	1.27869	1.23699	1.13804	1.18742	1.02534	0.9743	1.1864	1.43193	0.890173	1.18828	1.41026	0.882173	1.24986	1.22476	1.28175	0.891184	1.14988	1.20425	1.01799	1.15603	0.977411	1.01811	0.872964	1.06074	0.921681	1.34096	1.18732	1.27428	0.902108	1.35195	1.34609	1.05537
58100168_Unknown_polar_(58100168)	1.37052	1.16714	1.1578	1.23888	1.19376	1.20346	1.0408	1.44308	1.16174	1.02334	1.06494	1.17358	0.90675	1.53934	1.05502	1.35111	1.30671	1.27333	1.26407	0.939424	0.861998	1.48327	1.38862	1.33167	1.27565	1.12554	1.05178	0.826777	1.39667	1.18573	1.03586	1.01395	1.19414	1.07279	0.92154	1.01748	1.0271	1.08537	1.2265	1.13147	0.878263	1.29961	0.880278	1.34281	1.04765	1.37453	1.5471	1.44709	1.50598
58100169_Unknown_polar_(58100169)	0.868496	1.1304	0.940919	0.974248	0.869284	0.748156	0.887537	1.6796	1.07273	0.956562	1.01159	0.986022	0.977252	0.929477	1.04092	1.47587	1.64497	1.25654	0.946259	1.01837	0.961056	0.951783	1.03233	1.40041	1.11095	1.41623	0.881548	0.823258	1.03734	0.981449	0.747398	1.00487	0.936636	0.945231	0.734293	1.12761	0.928889	1.37311	0.884332	0.870388	0.853806	1.23578	1.10084	1.29526	0.924451	0.703874	0.938744	1.17063	1.09745
58100170_Unknown_polar_(58100170)	1.18367	0.778568	1.07385	0.876904	1.26512	0.97006	0.931564	1.82222	1.29861	1.20599	0.81266	0.926258	0.84354	0.714775	0.888683	1.10668	1.13006	0.757881	1.7793	1.11628	0.892836	1.22861	1.35479	1.19245	0.894409	1.3858	1.19487	1.6102	0.938443	0.907621	0.870748	1.09071	1.28334	0.801769	0.941101	1.72912	0.993806	1.04771	1.33042	0.77381	0.825653	0.907601	0.79355	1.54219	1.04938	1.76628	1.11561	0.812127	1.09864
58100171_Unknown_polar_(58100171)	0.443404	0.988661	0.775581	0.88251	1.01321	0.602273	0.796941	1.00445	0.908862	0.918072	1	0.945338	1.16802	0.677038	0.790501	1.23104	0.905495	1.20309	0.698485	1.01772	0.813998	0.987189	0.842634	1.08563	1.09891	0.94697	1.0067	1.01083	0.789064	0.829924	0.746383	0.866321	0.735963	0.796124	1.04154	0.855478	0.943298	1.18063	1.11964	1.02128	0.9304	1.15079	1.13455	1.32864	0.804487	0.579476	0.481906	0.777821	1.2
58100172_Unknown_polar_(58100172)	0.953846	0.892594	0.951438	1.03627	1.07101	0.80292	0.925077	1.23724	1.02339	0.972897	0.868613	0.973698	0.948446	0.944959	1.03113	0.947467	1.14196	0.749394	0.919708	0.893256	1.10902	0.927448	1.11688	0.93793	0.803406	0.59927	0.997798	1.08997	0.921014	1.06983	1	1.12864	0.863574	1.04804	0.803806	0.934469	0.985944	0.972889	0.841618	1.08462	1.01954	1.19831	0.876689	1.12889	1.23955	0.897116	0.927368	1.02389	0.876923
58100173_Unknown_polar_(58100173)	0.624493	0.950202	0.963553	0.894264	1.01346	0.806122	1.0535	1.02548	0.885466	1.11087	1.16327	0.978758	0.969645	0.79722	0.973109	0.942735	1.10159	0.935359	1.54898	1.59251	0.850396	0.716371	0.790617	1.1666	1.31627	0.820408	1.05039	1.00356	0.722456	1.11787	0.840227	1.16033	0.926302	0.892387	0.832415	1.06229	0.926404	1.08876	1.16979	0.541768	0.880288	0.952498	1.16294	1.09358	0.802435	0.656448	0.678261	0.865251	0.892133
58100778_Unknown_polar_(58100778)	NA	0.68468	0.770563	0.793651	0.677433	0.870796	0.37497	1.03752	1.45743	0.55918	1.14513	1.7047	0.701413	0.924964	0.852958	2.92929	1.443	0.803481	1.45487	1.98826	1.31841	1.23539	1.37354	0.962482	0.581851	0.869027	0.861605	0.700622	0.644693	0.672229	NA	1.17927	0.486291	1.63427	1.65945	0.915648	0.639922	1.39665	0.801389	NA	2.16918	0.734488	1.29183	2.32323	0.923387	0.352156	0.865565	1.20976	NA
68100001_Lysophosphatidylcholine_(C18:2)_[see_I]	1.61263	1.54854	1.01826	1.18319	1.84771	1.28211	1.89182	1.86761	0.818567	1.069	0.895769	1.30405	1.40061	1.03322	0.837887	1.07382	0.718348	0.801051	0.701977	0.689597	0.477829	0.610215	0.84073	1.30883	0.981503	0.523943	1.22868	1.19912	0.901623	0.798093	1.06254	1.04861	1.36329	1.05694	1.28969	0.829269	1.20035	1.79841	0.857302	0.915177	0.501591	0.83585	0.797647	0.716777	0.857601	0.822918	1.00402	0.803503	1.31272
68100002_Unknown_lipid_(68100002)	1.49876	1.09415	0.858816	0.648849	1.18229	0.750482	1.04699	1.33633	1.03889	0.885409	1.16948	1.12024	0.933749	1.08843	0.8049	0.975635	0.825536	0.79129	0.972892	0.756827	0.441187	0.654488	0.674659	1.07243	0.813814	0.780281	1.07859	0.808	1.01154	1.08217	0.788462	1.14282	1.16491	1.25648	1.16253	0.734614	1.04647	1.82983	0.728546	1.04885	0.517419	0.875438	0.89091	0.86326	1.07912	1.00124	1.12157	0.786185	0.938171
68100004_Lysophosphatidylcholine_(C16:0)_[see_I]	0.99728	0.997007	0.993594	0.981714	1.00538	1.0088	1.02164	0.977373	1.00184	1.00873	1.00939	1.01389	0.999636	1.00085	1.02346	1.00909	1.0072	0.996629	1.00239	0.990343	0.98193	0.981965	0.986636	0.992663	0.988501	1.0079	1.0004	0.996594	1.0052	0.989546	0.981734	1.00507	0.990027	1.00268	1.00541	0.971404	1.01148	0.99514	1.00134	0.981704	0.980373	1.00181	1.00687	1.00269	0.998534	1.01944	0.992167	0.997737	1.00543
68100005_Lysophosphatidylcholine_(C18:1)_[see_I]	1.43481	1.24693	0.882491	0.759974	1.19537	0.770159	1.43019	1.46868	0.998733	0.939731	0.959557	1.10794	0.983804	0.916889	0.851894	0.919277	0.872304	0.823954	0.797307	0.786198	0.52873	0.661245	0.779756	1.20938	0.903075	0.641949	1.17632	0.907633	0.934535	0.863956	0.886482	1.01692	1.18011	1.14672	1.07475	0.893809	1.13374	1.40996	0.717825	1.02487	0.516231	0.846788	0.860879	0.777672	0.960539	0.997495	0.974663	0.857355	1.32731
68100007_Unknown_lipid_(68100007)	0.766892	0.973585	0.692239	0.666169	0.888892	0.749681	0.706812	0.841874	1.01357	1.02288	0.933248	1.00749	0.927748	1.22396	0.823058	1.0816	1.08468	1.0053	1.10245	1.23623	0.899517	1.20985	0.991667	0.955564	1.00169	0.995265	1.20085	0.690275	1.11103	1.13899	0.977939	0.902951	1.16829	1.44973	1.01202	0.823058	0.82176	1.04408	0.797878	0.897564	0.913614	1.14321	1.29403	1.01679	0.981309	1.19625	1.03708	0.952236	0.820137
68100009_Unknown_lipid_(68100009)	0.622641	0.708143	0.653393	0.557117	0.572331	0.558806	0.634558	0.646496	0.993067	0.967319	0.772386	0.796256	0.646373	0.93159	0.890666	1.19327	1.07434	1.05095	1.18163	1.20572	0.861021	1.24121	1.1539	1.31059	1.13132	1.09745	1.13516	0.629622	1.25331	1.17627	0.841398	0.81164	0.858927	1.10157	0.825968	0.784476	0.710413	0.780508	0.856271	0.970597	0.92512	1.20187	1.3426	1.03978	1.05793	1.10933	1.15066	0.777183	0.865431
68100010_Phosphatidylcholine_(C16:1,_C18:2)_[see_II]	1.25142	1.20244	0.97006	1.58497	1.39313	1.45561	1.23432	1.65237	1.3234	1.1688	1.57543	1.34368	1.15268	1.37962	0.736896	1.10253	0.768651	0.85742	1.07284	0.877508	0.650905	0.575813	0.51787	0.60196	0.553391	0.848856	0.932312	0.517127	0.658619	0.379447	0.905275	1.45946	1.62938	1.01471	1.30502	1.19268	1.19519	1.93629	1.0129	0.809217	0.845238	0.739949	0.581974	0.685164	0.695188	0.86701	0.90368	0.914048	0.994468
68100011_Phosphatidylcholine_(C18:2,_C20:4)_[see_II]_(minor:_Phosphatidylcholine_(C16:0,_C22:6))	1.00343	0.971407	0.890283	0.849214	1.01193	0.824801	0.954879	0.943829	1.14535	0.865251	1.00932	0.981561	0.952965	0.974499	0.99925	1.02477	1.14031	0.798385	0.976489	1.00024	1.02602	0.959751	1.01201	1.00097	0.887273	0.928319	0.941129	0.842943	1.045	1.06359	1.02828	0.944459	1.01402	1.28257	0.908072	1.02977	0.827574	0.926562	0.965232	1.10351	0.883178	1.11098	1.24781	0.928777	1.13191	1.01708	1.03206	0.991792	1.14044
68100012_Phosphatidylcholine_No_02_[see_II]	1.23172	1.00484	0.970035	0.748746	0.768422	0.727352	0.899558	1.01098	1.16208	0.964712	1.00388	1.22134	1.00575	1.05734	1.08339	0.966175	0.978534	0.869573	0.87402	1.0223	0.880946	0.917272	1.12849	1.11131	0.986551	0.911913	1.12429	0.914721	1.06413	1.21099	0.998513	1.01371	0.939465	1.26457	1.0112	1.06667	0.953133	0.809203	0.940606	0.914077	0.864729	0.988573	1.08117	0.942551	1.12234	1.09115	0.984778	0.966223	1.12543
68100013_Phosphatidylcholine_(C16:0,_C18:2)_[see_II]	1.01841	0.975955	0.993821	0.95565	0.984559	0.952127	0.97993	0.972276	1.01163	0.999446	1.00362	0.944416	0.992768	0.966584	0.992837	1.01146	1.00358	1.00037	0.989261	0.983635	1.00855	1.00676	1.00557	1.02232	1.00755	0.988981	1.01055	1.02645	1.01383	1.03457	1.00801	0.983821	0.975976	1.02637	0.96248	0.996937	0.942016	0.974635	0.966699	0.992927	0.982791	1.00012	1.0241	0.984878	0.983251	1.00416	1.01143	0.965849	1.01264
68100014_Phosphatidylcholine_(C18:1,_C18:2)_[see_II]_(minor:_Phosphatidylcholine_(C16:0,_C20:3))	1.02569	1.02797	1.02384	1.0257	1.02462	1.00943	1.01933	1.03942	1.03669	0.981822	1.02834	0.98968	1.01374	1.02089	0.957182	0.998229	0.990876	0.977235	1.02118	0.932883	0.945638	0.960231	0.887812	0.951471	0.933733	0.967971	0.967988	0.928186	0.943825	0.882409	0.954189	1.02451	1.03577	0.994538	1.01835	1.00132	1.00585	1.02379	1.01933	0.953291	0.983871	1.01194	0.948113	0.988108	0.910344	0.949989	1.00098	1.00219	1.00549
68100015_Unknown_lipid_(68100015)	1.30866	0.827109	0.899147	1.6187	0.762743	0.75443	0.550457	0.830346	1.25445	1.12478	1.18115	0.753761	0.748607	1.40687	0.715931	0.833393	0.862264	0.807782	1.1479	0.754392	0.664828	1.3534	0.827232	1.13425	1.44937	1.5047	1.02539	1.08493	1.66027	1.02409	1.09182	0.715576	0.820811	0.743072	1.28516	0.9242	1.01352	0.679638	0.845338	0.668816	0.713782	0.871034	0.709355	0.907001	1.01198	0.939134	0.911829	0.765416	1.28402
68100016_Phosphatidylcholine_(C16:0,_C16:0)_[see_II]	0.870039	0.854912	0.808534	0.791799	0.861532	0.9453	0.661067	0.922576	0.671029	0.883586	0.92021	0.736532	0.677946	0.991222	0.802174	1.28691	1.01569	1.0598	1.18096	1.11128	0.892875	1.45421	1.03477	1.24897	1.10731	1.05094	0.934987	0.895911	1.31991	1.12689	0.815135	0.93947	0.75293	0.757479	0.976081	0.826425	0.82963	1.03635	0.754792	1.1924	1.09564	1.17733	1.08829	1.44479	1.25998	0.941396	1.28857	0.921189	0.890075
68100017_Unknown_lipid_(68100017)	1.53383	1.94982	1.06654	1.55532	1.62762	1.36589	1.37292	1.09395	1.2599	1.24735	0.88515	1.08039	1.33378	0.887708	0.875468	0.945877	0.905593	1.0458	0.909854	0.941008	1.00109	0.61371	0.611578	0.735704	0.939292	0.814638	1.00936	1.01522	0.711895	0.527472	1.04674	1.05334	1.57811	0.875301	1.06901	0.971141	0.976799	0.918941	1.06277	0.925789	0.836917	1.04208	0.833553	0.88946	0.816745	0.84919	0.713549	1.19004	1.34057
68100018_Choline_plasmalogen_(C18,_C20:4)_[see_II]	1.01616	0.735844	0.870774	0.91893	0.872928	0.888198	0.741754	0.942167	0.74301	1.11384	0.844001	0.937711	1.00805	1.1467	0.804439	1.05735	0.820104	0.931823	1.12178	0.852232	1.01378	1.3013	1.0274	1.2584	1.15695	1.06359	1.22473	1.06143	1.23474	1.1054	0.943436	0.833196	0.943575	0.811313	1.10754	1.04272	0.963638	0.471769	0.830455	0.766476	0.880612	1.07066	0.82909	1.17166	1.04195	1.01688	0.980342	0.945389	1.05244
68100019_Phosphatidylcholine_(C18:0,_C20:4)_[see_II]	1.00751	0.933677	0.984075	0.856617	0.887331	0.926268	0.895462	0.96252	1.03562	1.00756	1.03266	1.03263	0.99997	1.02648	0.976163	1.03001	0.979388	0.993323	1.04203	1.0082	0.972532	1.01602	1.01671	0.970937	1.01798	1.03062	0.976995	0.906195	1.03596	1.01927	0.968138	1.01413	0.932523	1.03695	1.02906	0.995098	0.995713	0.962043	1.01462	0.965342	1.02173	0.993444	1.00095	1.01407	1.02214	1.00904	1.0198	0.968639	0.995313
68100020_Unknown_lipid_(68100020)	1.27274	0.809826	1.31009	1.06387	1.06486	0.917436	0.863108	0.874498	0.870417	1.13364	1.01881	1.09594	0.943871	1.29756	0.746999	1.0806	0.759349	0.895359	1.23519	1.06894	0.983538	1.22223	0.887643	0.899696	1.21405	1.12144	0.985479	0.991723	1.12344	0.917936	0.911688	0.923864	0.990251	0.709788	1.13331	1.03231	1.09531	0.769706	0.904936	0.899241	0.867773	1.0802	0.822919	1.11305	0.921853	0.904936	1.02538	0.955687	1.08882
68100021_Unknown_lipid_(68100021)	0.991672	0.738222	0.95666	0.925878	1.05088	0.68854	0.846609	0.81366	0.950414	0.789667	0.820102	1.0872	1.0648	1.01503	0.896909	1.2379	1.01962	1.1265	1.06073	1.26059	1.33816	1.31656	1.37355	1.56133	1.22448	1.07199	1.03413	1.01239	1.24904	1.25501	0.817696	0.986694	0.916772	1.08191	0.684747	0.931935	0.738439	0.767179	0.942677	0.952978	1.03528	0.853086	1.117	0.94986	1.02796	0.930797	1.14642	0.955617	0.96649
68100022_Unknown_lipid_(68100022)	1.09227	1.34852	0.973433	0.816374	0.928148	1.06622	0.963445	1.17883	1.23464	1.02309	1.13742	1.09209	0.924815	1.2263	0.682406	1.28985	1.0354	0.883333	1.32968	1.09421	0.875432	1.0179	0.639785	0.642521	0.882099	0.760746	0.676234	0.670988	0.763457	0.466892	1.00259	1.15407	1.41776	1.12802	1.13019	0.975555	1.01116	1.34235	0.947541	0.91573	1.1342	1.46776	1.12086	1.21414	0.708513	0.81746	0.937654	0.879189	0.992276
68100025_Ceramide_(d18:1,_C24:1)_[see_II]_(minor:_Ceramide_(d18:2,_C24:0))	0.624471	0.911734	0.657733	0.590633	0.568919	0.350202	0.55309	0.730046	1.61658	0.823487	0.816061	0.643494	0.780674	0.836699	0.695941	0.952095	1.06921	0.766945	1.00626	1.10105	0.685004	0.773221	0.561278	0.780314	0.881061	0.9485	0.910689	0.46136	0.836533	0.549357	0.870401	0.909572	1.87619	1.5073	1.7952	0.524709	0.616771	2.46708	0.81362	0.946359	0.884161	0.977486	1.03997	1.40486	0.791402	1.56491	1.3992	1.12514	0.929304
68100026_DAG_(C18:1,_C18:2)_[see_I]	0.776865	0.701247	0.622165	0.646109	0.697676	0.397759	0.731868	0.659325	1.252	0.911864	0.882364	0.91948	0.933154	0.931325	0.793428	0.889999	1.02495	1.06137	0.898818	1.31144	0.988739	0.925676	0.681891	0.739836	0.880967	0.940946	0.994374	0.495518	0.905866	0.634326	0.835065	1.07807	1.55842	1.41529	1.50597	0.690875	0.886525	1.47495	0.973191	0.872948	1.05843	0.995803	1.37695	1.22541	0.806478	1.25849	1.00952	1.04922	0.986006
68100027_Ceramide_(d18:1,_C24:0)_[see_II]	0.811713	1.53681	0.962877	0.431731	0.72842	0.575686	0.772242	0.903811	1.64097	1.20851	0.902101	0.818977	0.835437	0.901422	0.590043	0.664321	1.02866	1.05534	1.00818	0.819604	0.73071	0.565589	0.389305	0.420965	0.789608	0.625143	0.604064	0.40265	0.617815	0.306583	0.977078	1.30003	2.67171	1.75422	2.10744	0.64277	1.01126	3.03087	0.82095	1.08126	1.21022	1.04058	1.21384	1.26696	0.510159	1.14266	1.07489	1.38724	1.11992
68100028_Unknown_lipid_(68100028)	1.71179	1.51127	0.981239	0.94781	1.04815	0.932031	0.859678	1.42257	1.6571	0.953685	1.61164	1.23144	0.624095	1.52525	0.454132	0.519159	0.925648	0.76368	0.809135	0.876454	0.467234	0.594802	0.343158	0.429326	0.547302	0.707835	0.722688	0.237814	0.676602	0.249869	0.930325	1.34133	1.58206	0.776346	1.62899	1.118	1.53245	2.2301	1.11032	0.693771	0.74046	0.523996	0.42117	0.61554	0.640845	0.839135	0.760521	0.993988	0.876169
68100029_TAG_(C18:2,_C18:2)_[see_I]	0.851497	0.689109	0.758452	0.868597	1.02152	0.783734	1.04222	0.822736	0.962581	0.839149	0.855347	0.899041	1.03306	0.901494	0.935339	0.908205	0.897382	0.937551	0.940149	1.12873	1.07773	0.915338	0.795159	0.871605	0.814844	1.04207	0.998114	0.658381	0.873164	0.761392	0.78332	0.956725	1.26045	0.969118	1.15884	0.787351	1.00556	1.01858	0.914346	0.757226	0.914194	1.06782	0.929157	1.1037	0.925411	1.15872	0.983466	1.0281	0.885526
68100030_TAG_(C16:0,_C18:2)_[see_II]	0.896123	0.862412	0.879229	0.93436	0.914425	0.838694	0.879445	0.896044	1.03694	0.929457	1.02027	0.960623	0.909868	1.00007	0.918251	0.907627	1.02283	1.02219	0.983298	1.06383	0.991175	0.961023	0.829633	0.830212	0.927741	0.998626	0.983438	0.632942	0.950259	0.728528	0.9551	1.01886	1.07352	1.01693	1.05296	0.950806	0.999413	1.0902	1.00486	0.942535	0.964566	0.971152	1.01325	1.02903	0.963479	1.03107	1.00406	1.00211	0.952375
68100031_Unknown_lipid_(68100031)	0.74318	0.69978	0.603021	0.75104	0.738113	0.376521	0.711191	0.585836	1.23877	0.828474	0.897908	0.654368	0.872043	0.839995	0.849878	0.668573	1.0065	1.15826	0.793129	1.23533	1.08303	0.745462	0.486473	0.512642	0.77693	0.852794	0.872736	0.51512	0.722011	0.469267	0.951066	0.948783	1.58464	1.20301	1.33137	0.764653	0.962189	1.2789	1.05501	0.888116	0.83133	1.06668	1.07553	1.17763	0.803081	1.22458	0.980374	1.02113	0.955037
68100032_TAG_(C18:1,_C18:2)_[see_I]	0.91533	0.858474	0.840088	0.94917	0.929033	0.660337	1.00294	0.787405	1.03201	0.922009	0.901036	0.872042	0.958626	0.854982	0.993072	0.828767	0.972721	1.07392	0.921307	1.07769	1.06826	0.892094	0.754563	0.793987	0.969883	0.973012	1.03103	0.689915	0.890153	0.740152	0.925713	0.975143	1.11574	1.04947	1.06024	0.947345	1.02246	1.00265	0.98427	0.938823	0.956239	1.02822	1.00267	1.02542	0.977842	1.12507	1.02193	1.07654	0.959544
68100033_Unknown_lipid_(68100033)	0.731677	0.555443	1.1118	0.904348	0.396238	0.663945	0.738461	0.650932	0.911801	0.993883	1.04801	1.00557	1.03008	1.05214	1.01096	1.08571	0.925466	0.962334	1.0748	1.07857	0.954686	1.23947	1.36355	0.798758	0.96995	1.11481	1.2204	0.910904	1.19762	1.29113	1.3913	0.811568	0.657143	1.33885	0.862112	0.966276	0.674569	0.853058	0.855884	1.03106	0.881674	0.925466	1.19877	0.965217	1.03667	1.10623	1.02968	0.949749	0.88323
68100035_Unknown_lipid_(68100035)	1.0164	1.01489	0.987779	0.994532	1.01424	0.959167	1.0175	1.0189	1.02396	1.02191	1.01	0.999167	1.01687	1.01838	0.996667	1.01218	1.02983	1.00366	1.00083	0.9875	1.00419	1.00009	0.965833	0.988665	0.989961	0.988333	1.00333	0.969565	1.00601	0.986667	1.02565	1.00421	1.01977	1.03018	1.03403	0.998333	0.980833	1.00849	0.9925	1.02144	1.02022	1.00126	1.0152	1.02228	1.00833	1.00333	1.00433	0.980833	1.01135
68100036_Lysophosphatidylcholine_(C17:0)_[see_I]	1.92635	2.13438	1.17564	1.30028	1.4028	0.922003	1.44167	1.21246	1.33144	1.12777	0.807259	0.953816	1.18657	0.882572	0.753826	0.824363	0.847025	0.714754	0.901098	0.755952	0.624302	0.594517	0.705189	0.776204	0.869013	0.880758	0.920641	0.935985	0.918085	0.708774	1.00567	1.00832	1.52975	1.18579	1.1898	0.685092	0.96783	1.11782	0.65919	1.05949	0.698623	0.968839	0.808336	0.968839	0.811017	0.901259	0.819442	0.867842	1.29745
68100037_Lysophosphatidylcholine_(C18:0)_[see_I]	1.12524	1.16159	0.815926	0.718219	1.07491	0.877703	1.09636	1.15901	1.07256	1.07336	0.967405	1.07177	1.11323	1.03269	0.811179	0.885952	0.934895	0.939415	0.89824	0.836671	0.688018	0.702145	0.734733	0.790622	0.940986	0.754914	0.925749	0.820039	0.83363	0.727009	0.922743	1.10211	1.22919	1.12511	1.09537	0.953044	1.13571	1.23168	0.835531	0.882813	0.696877	0.968216	0.874306	0.926993	0.86477	0.955256	1.01845	0.854921	1.00541
68100041_TAG_(C16:0,_C16:1)_[see_II]	1.21498	1.22444	0.882905	0.915117	0.722116	0.697124	0.614482	1.15371	1.31977	0.990883	1.4201	1.05033	0.618615	1.27647	0.669662	0.675227	1.16249	0.980016	0.944374	0.932508	0.56689	0.877749	0.451865	0.542954	0.713794	0.873259	0.814689	0.296761	0.834142	0.427073	1.01741	1.19526	1.06078	0.886071	1.25029	1.1403	1.11983	1.57038	1.20031	0.952503	0.93515	0.521765	0.67987	0.80824	0.775529	0.860333	0.919588	0.976415	0.886012
68100042_Lysophosphatidylcholine_(C20:4)_[see_II]	1.09382	0.740525	1.12335	0.552101	0.628451	0.576251	0.917187	1.11378	0.887829	1.00811	1.08681	0.929183	0.907778	1.21509	0.78915	1.32544	0.813025	0.874688	1.27359	0.899368	0.5419	1.24269	1.20403	1.69453	1.07931	0.913934	0.894695	1.00852	1.36707	1.22668	1.04214	1.01492	0.52028	1.27222	1.20203	0.608347	0.650616	0.967186	0.713705	1.05488	0.728196	0.723958	1.15962	0.962672	1.12059	0.788104	1.1326	0.636262	1.16952
68100043_TAG_(C18:2,_C18:3)_[see_II]	1.1046	0.79472	0.597578	0.866994	1.19995	0.861965	1.17431	1.23576	1.19902	0.993894	1.26052	1.07864	1.02652	1.24921	0.586497	0.569252	0.603604	0.629054	0.863522	1.12431	0.843992	0.725395	0.411731	0.437241	0.633113	0.897965	0.74352	0.2454	0.607342	0.343149	0.925003	1.30224	2.63566	1.25388	2.06166	0.816168	1.47803	1.98025	0.915519	0.487528	0.691965	0.755645	0.765375	1.04025	0.788574	1.11558	0.749034	0.833876	0.657447
68100044_Unknown_lipid_(68100044)	0.753637	0.587321	0.666705	0.821506	0.996257	0.680395	1.01317	0.728667	0.986133	0.802673	0.769334	0.841443	1.06199	0.87936	0.885538	0.901794	0.822907	0.875469	0.894818	1.20659	1.13054	0.898228	0.728956	0.819083	0.777722	1.05372	1.00864	0.616439	0.862676	0.684227	0.681263	0.95314	1.47903	1.01577	1.33223	0.670533	1.03406	1.02424	0.832163	0.719674	0.890736	1.18238	0.931648	1.23175	0.907582	1.32691	0.989608	1.01328	0.870708
68100045_Unknown_lipid_(68100045)	1.08069	0.837635	1.25382	0.881247	1.04033	1.83861	0.864878	0.984191	0.952911	1.01027	0.942171	1.11317	0.975957	1.17669	1.26529	1.44838	1.00301	0.974019	1.3834	0.921384	0.957578	1.66312	1.87329	1.80647	1.09291	1.26907	1.0326	1.59742	1.28651	2.11845	1.07656	0.854704	0.502543	1.00425	0.769989	1.0665	0.850609	0.493363	0.915708	1.00208	0.98326	0.97201	1.14202	1.10209	1.21009	1.03362	1.19279	0.994786	0.9254
68100046_Sphingomyelin_(d18:1,_C16:0)_[see_II]	1.00007	1.00515	1.00338	0.993931	1.00776	1.01564	1.00769	0.997484	0.984482	1.00262	1.00277	1.00523	1.01468	1.00954	1.00697	0.975073	1.00003	1.01643	1.0077	0.991272	1.01467	0.999003	0.993881	0.98202	1.00001	0.988785	1.01033	1.03718	0.989556	0.995575	1.00165	1.00866	0.986133	0.976765	0.990511	1.02357	1.01565	0.996474	1.01798	0.989845	0.999943	0.974168	0.994822	0.964931	1.0009	0.985235	0.999995	1.00781	0.992427
68100047_Unknown_lipid_(68100047)	1.18224	0.829659	1.18507	1.30278	0.890299	1.08789	0.720627	1.0391	0.900912	1.13316	1.0719	0.969604	1.12982	1.21412	0.7526	1.03054	0.829162	0.883554	1.15134	0.934405	0.819513	1.2546	0.816333	1.07875	1.18375	1.215	1.01742	0.967934	1.20064	0.934263	1.1187	0.886921	0.910861	0.616134	1.2375	1.08115	1.10065	0.762194	0.835759	0.804836	0.846483	0.924803	0.758884	1.08943	0.96645	0.842068	1.02191	0.807011	1.04092
68100048_Unknown_lipid_(68100048)	1.07143	1.46434	0.919613	0.889239	0.958579	1.06295	1.13144	1.20977	1.04567	1.16576	1.43122	1.18691	1.04287	1.35753	0.858282	0.952185	0.893465	0.976732	0.953609	0.880647	0.874157	0.807037	0.729748	0.709307	0.805232	0.791344	0.807014	0.793971	0.749553	0.7901	1.5533	1.38433	0.938998	1.46024	1.16243	1.09797	1.026	1.30225	1.02268	0.956693	1.09034	0.800202	1.27404	0.841961	0.833324	0.793471	0.804606	0.824191	0.986503
68100049_Phosphatidylcholine_(C16:0,_C20:4)_[see_II]_(minor:_Phosphatidylcholine_(C18:2,_C18:2))	1.01532	0.981466	0.974834	0.993428	1.00399	0.98892	0.971158	0.989668	0.999121	0.998406	1.00531	0.984779	0.977926	1.0145	0.99534	1.01363	0.996309	0.998597	0.993482	1.01926	1.00598	0.98438	0.983118	1.00119	0.984462	0.990417	0.984227	1.0041	0.993776	1.00209	1.00892	0.990944	0.969419	1.01924	1.01501	0.988723	0.999738	1.02858	0.994362	0.998172	1.00143	1.00003	1.01725	0.993463	0.995405	0.97849	0.999359	0.995438	0.998982
68100050_Phosphatidylcholine_(C18:0,_C18:2)_[see_II]	0.989153	1.01239	0.95965	0.986557	1.01148	1.01366	1.01452	1.00304	1.00478	1.02295	1.0286	1.00923	1.00621	1.00615	0.970583	0.979609	0.979609	1.01061	0.988977	0.996961	0.978884	0.927757	0.900304	0.898909	0.986765	0.946872	1.00309	0.957719	0.93836	0.893323	0.985681	1.0221	0.978737	1.0062	0.995231	1.01637	1.00583	0.993923	0.987302	0.976137	0.984197	1.0013	0.992039	0.996105	0.953973	0.990793	0.997382	0.996018	1.00304
68100051_Phosphatidylcholine_(C18:0,_C18:1)_[see_II]	1.12787	1.28287	0.979706	0.975786	1.03932	1.03531	0.992112	1.28216	1.14141	1.11914	1.08117	1.15461	1.04448	1.11142	0.763268	0.931768	0.9696	1.0473	0.889647	0.832975	0.716145	0.740402	0.607239	0.660219	0.925063	0.720603	0.845999	0.753956	0.810236	0.599102	1.08649	1.16112	1.33298	1.13314	1.13647	1.21715	1.22637	1.36435	0.950215	0.987363	0.837439	1.06259	0.886424	0.96882	0.816743	0.866563	0.966578	1.01383	1.12695
68100052_Unknown_lipid_(68100052)	0.891903	0.844933	0.982515	0.797358	0.785569	0.795893	0.761212	0.884082	1.0429	0.981675	0.972113	1.04329	0.9793	1.06164	0.945275	1.0214	1.0107	0.989588	1.12063	1.04604	0.9672	1.12621	1.05549	1.05668	1.04015	1.05943	1.03365	0.857612	1.10506	1.07973	0.934688	1.03008	0.796749	1.06989	1.0073	0.961334	0.919866	0.854787	0.976058	0.944255	1.03879	0.957008	0.977843	1.06881	1.0719	1.02753	1.05541	0.9349	0.956078
68100053_Unknown_lipid_(68100053)	1.04074	1.0591	0.987552	0.91392	0.945692	0.808747	0.847764	1.13848	1.28796	1.01587	1.25403	1.12596	1.1658	1.20531	0.785938	0.977216	0.969341	0.960781	1.14793	0.849441	0.887852	0.901623	0.787467	0.82084	0.916718	0.894972	0.879281	0.694573	0.910607	0.8116	0.81911	1.3265	1.19611	1.09371	0.989035	1.11906	1.06017	1.32855	1.04376	0.848253	0.930364	0.95605	0.838399	0.97325	0.888075	0.856088	0.987006	0.989669	0.885934
68100054_Sphingomyelin_No_02_[see_I]	1.09276	1.19534	0.943556	0.744918	0.959068	0.953147	0.868682	1.16402	1.07686	1.16344	0.981805	0.940206	0.853132	1.04318	0.70319	1.15229	1.04652	0.944199	1.02531	0.988779	0.807716	0.958648	0.689116	0.872002	1.05751	0.862358	0.808958	0.628698	0.964783	0.656267	0.945775	1.02973	1.26913	1.09944	1.0076	0.915859	1.04281	1.20361	0.843959	0.906828	1.06452	1.21304	1.03617	1.08625	0.795005	0.924865	1.07627	1.10469	1.01501
68100055_Phosphatidylcholine_(C18:0,_C22:6)_[see_II]	0.955162	0.840468	0.60891	0.675315	0.925375	0.594578	0.836885	0.975062	1.26642	0.897891	1.06207	1.01448	0.982349	0.95509	0.912898	1.00738	1.24652	0.766958	1.04666	1.05814	1.00179	0.920125	0.917347	0.77338	0.853311	0.738134	0.827426	0.571026	0.919339	1.00192	1.0714	1.00839	1.04258	1.74327	0.754959	1.46461	1.04452	0.87845	0.917617	1.23686	0.886606	1.16799	1.39961	0.910795	1.36916	1.03846	0.993522	0.944085	1.14467
68100056_Unknown_lipid_(68100056)	1.24835	0.812997	0.615849	0.846368	1.2045	0.755913	1.2222	1.08047	1.34519	1.09701	1.22233	1.27864	1.20461	1.41938	0.53815	0.625522	0.720703	0.703224	0.858138	1.26607	0.90086	0.74919	0.3379	0.473132	0.528631	0.786193	0.794002	0.300204	0.697022	0.27468	0.710526	1.63714	2.66882	1.39937	2.07308	0.832711	1.32284	2.33352	0.877354	0.518451	0.758305	0.707045	0.880441	1.05422	0.755194	1.05574	0.888454	0.937879	0.735436
68100057_Unknown_lipid_(68100057)	0.835576	0.643566	0.579974	0.750347	0.862403	0.62619	0.883491	0.763433	1.11514	0.886753	0.892778	0.836383	1.06118	1.00219	0.816352	0.925984	0.891773	0.883662	0.93107	1.25527	1.19713	0.866223	0.576761	0.687971	0.698993	1.01675	0.987741	0.499668	0.852638	0.566037	0.74077	1.06117	1.51222	1.01652	1.39545	0.723908	0.908697	1.20175	0.89941	0.7163	0.802102	1.12363	1.04505	1.31975	0.898386	1.22973	1.10323	1.02654	0.850253
68100058_Unknown_lipid_(68100058)	0.736691	0.784164	0.671062	0.727442	0.794422	0.552943	0.652418	0.720757	1.4011	0.870467	0.937983	0.753882	0.777436	0.907203	0.684975	0.692827	1.04151	1.07905	0.6515	1.23056	0.876184	0.862448	0.614632	0.662668	0.797826	0.876473	0.797582	0.592949	0.723008	0.57608	0.799084	1.14037	1.73168	1.33036	1.67155	0.775471	0.950549	1.70536	1.02859	0.858974	0.858876	0.941697	1.05518	1.2091	0.735879	1.16857	1.00914	0.929203	0.894689
68100059_Unknown_lipid_(68100059)	0.802283	0.681178	0.712802	0.673905	1.1208	0.563351	1.17435	0.593036	1.03961	0.786682	1.01076	0.863876	0.99192	0.87012	0.769932	0.824711	0.754774	0.913343	0.951195	1.11953	0.917127	0.813215	0.622311	0.772652	0.864307	0.964694	0.917032	0.530519	0.728391	0.709306	0.896778	0.973134	2.22882	1.28778	1.62006	0.705785	1.13375	1.61588	0.873956	0.837516	0.825086	1.13178	1.10851	1.24098	0.94159	1.48893	1.07044	1.10619	0.780542
68100060_Unknown_lipid_(68100060)	1.50982	1.36031	0.932867	0.348861	1.51483	0.541102	1.14179	1.94497	1.16487	0.737665	1.38867	0.700836	0.744485	0.992592	0.540664	0.975476	1.11274	0.519167	1.21992	0.77243	0.31651	0.510547	0.565267	0.824945	0.463116	0.989268	0.902221	0.355848	0.764483	0.537429	0.519623	1.10368	1.60265	1.27356	1.38686	0.337244	0.832888	2.77519	0.541771	1.03439	0.435552	0.907774	1.0298	0.835905	0.656603	1.00798	1.13123	0.419782	1.08548
68100430_Unknown_lipid_(68100430)	1.36	1.22566	1.31111	1.23556	1.53232	0.995452	0.893084	1.11556	0.800444	0.913515	1.08277	1.10587	1.12237	1.34661	0.908154	1.26667	0.909333	0.875337	1.10923	0.801938	0.94632	1.18855	0.919053	0.808444	0.938914	0.843095	0.919324	0.897318	1.00942	0.666254	0.631111	1.17142	1.50222	0.865788	1.00889	0.908613	0.878485	0.980403	0.947025	0.862222	0.814359	1.07111	0.681036	1.32889	0.762136	0.789755	1.09511	1.16737	1.01333
68100433_Unknown_lipid_(68100433)	1.0193	0.947985	1.2301	1.0508	1.26652	0.798548	0.781255	0.730483	0.728735	1.1531	0.876103	1.15131	0.790582	1.39303	1.02997	1.05667	0.673352	0.911939	1.24324	1.20456	0.993576	1.80811	1.32911	1.09856	1.2203	0.941251	1.31679	0.884886	1.3604	1.22841	0.719826	1.12216	0.813205	0.643914	0.830656	0.945426	0.640693	0.681956	0.866049	0.892238	0.815958	0.898501	0.966481	1.40825	0.878823	0.86586	1.22165	1.14676	1.0474
68100435_Unknown_lipid_(68100435)	0.952866	1.03039	0.795177	0.779417	0.946988	0.827203	0.8236	1.03368	1.05565	0.973244	0.862191	0.914604	0.900379	1.02023	0.776365	1.12905	1.12075	0.952513	1.08858	1.02557	0.903701	1.03552	0.957862	1.12325	1.07302	1.08046	0.993017	0.750095	1.09534	0.989451	0.920707	0.944088	1.06053	1.00618	1.10939	0.931861	0.954153	1.21766	0.867779	1.03221	1.07812	1.12494	1.20979	1.28556	1.00726	1.01634	1.09985	1.04701	1.01854
68100436_Unknown_lipid_(68100436)	1.31346	1.57754	0.782075	0.643265	1.3066	0.810063	1.43905	1.51558	1.2731	1.22685	0.949764	1.22553	1.4649	1.12518	0.647911	0.903388	0.924283	0.820856	0.779753	0.759846	0.563613	0.609085	0.603845	0.65369	0.895794	0.593047	0.90582	0.726948	0.706783	0.56259	0.920422	1.29149	1.86378	1.41648	1.21651	0.893635	1.33241	2.00228	0.733118	0.888314	0.611585	0.965817	0.802055	0.861074	0.835809	0.855083	1.02853	0.784845	1.04791
[truncated: 6 more columns]
